# Supplementary material for: Urbanization data of Samara city, Russia
Source: Data Brief. 2016 Feb 3;6:885–9. doi: 10.1016/j.dib.2016.01.056 (PMC4752730; doi:10.1016/j.dib.2016.01.056)
Supplement: Supplementary file 2 — Supplementary material [file mmc2.xlsx]

## Sheet: Sheet1
		1975	1985	1995	2005	2015
	Class	Area	Area	Area	Area	Area											1985		1995		2005		2015
	Builtup	396.97	271.64	375.04	254.69	419.26										Class	Area	%	Area	%	Area	%	Area	%
	Others	1554.17	1691.84	1588.39	1708.77	1544.15										Builtup	271.64	13.835	375.04	19.1013	254.69	12.9717	419.26	21.3534
	Total	1951.14	1963.48	1963.43	1963.46	1963.41										Others	1691.79	86.165	1588.39	80.8987	1708.74	87.0283	1544.17	78.6466
																Total	1963.43	100	1963.43	100	1963.43	100	1963.43	100
		1985	1995	2005	2015
	Class	Area	Area	Area	Area
	Builtup	271.64	375.04	254.69	419.26
	Others	1691.79	1588.39	1708.74	1544.17
	Total	1963.43	1963.43	1963.43	1963.43
1975	333.5	1146	1975
	302	1221
1985	271.64	1241	1985
	323	1244
1995	375.04	1208	1995
	314	1173
2005	254.69	1140	2005
	336	1092
2015	419.69	1173	2015
