# Supplementary material for: Urbanization data of Samara city, Russia
Source: Data Brief. 2016 Feb 3;6:885–9. doi: 10.1016/j.dib.2016.01.056 (PMC4752730; doi:10.1016/j.dib.2016.01.056)
Supplement: Supplementary file 3 — Supplementary material [file mmc3.xlsx]

## Sheet: Export_Output
ID	GRIDCODE	Class	Area	Cod	C_Area	FID_1	ID_1	GRIDCODE_1	Class_1	Area_1	Change area						Class	Area	%
3	1	Built-up	0.0009	BB	0.0009	2	3	1	Built-up	0.0018	219.511						BB	219.51	11.1802
13	1	Built-up	0.00600884	BB	0.00600884	12	13	1	Built-up	0.000576349							BF	33.39	1.70064
21	1	Built-up	0.0009	BB	0.0009	20	21	1	Built-up	0.00213221							BG	79.67	4.0578
26	1	Built-up	0.0009	BB	0.0009	25	26	1	Built-up	0.000576343							BW	3.9	0.198637
39	1	Built-up	0.000616198	BB	0.000616198	38	39	1	Built-up	0.000616198							FB	132.61	6.75417
49	1	Built-up	0.000616198	BB	0.000616198	48	49	1	Built-up	0.0354377							FF	388.63	19.7939
51	1	Built-up	0.00185773	BB	0.00185773	50	51	1	Built-up	0.000616198							FG	141.56	7.21002
66	1	Built-up	0.0036	BB	0.0036	65	66	1	Built-up	0.0027							FW	11.12	0.56637
80	1	Built-up	0.0036	BB	0.0036	79	80	1	Built-up	0.0018							GB	663.89	33.8136
99	1	Built-up	0.00211346	BB	0.00211346	98	99	1	Built-up	0.000616198							GF	33.05	1.68332
100	1	Built-up	0.0078123	BB	0.0078123	99	100	1	Built-up	0.0876409							GG	92.71	4.72196
116	1	Built-up	0.0009	BB	0.0009	115	116	1	Built-up	0.000576343							GW	3.22	0.164003
120	1	Built-up	0.00197217	BB	0.00197217	119	120	1	Built-up	0.00543726							WB	123.45	6.28763
122	1	Built-up	0.000616198	BB	0.000616198	121	122	1	Built-up	0.00121487							WF	11.88	0.605079
134	1	Built-up	0.00277878	BB	0.00277878	133	134	1	Built-up	0.000616198							WG	12.64	0.643788
144	1	Built-up	0.0130851	BB	0.0130851	143	144	1	Built-up	0.0009							WW	12.15	0.618831
160	1	Built-up	0.000616198	BB	0.000616198	159	160	1	Built-up	0.00104595							Total	1963.38	100
163	1	Built-up	0.0009	BB	0.0009	162	163	1	Built-up	0.000616198
179	1	Built-up	0.000616198	BB	0.000616198	178	179	1	Built-up	0.00057635
181	1	Built-up	0.0009	BB	0.0009	180	181	1	Built-up	0.0009				FB	132.61	6.75417		GB	663.89	33.8136
183	1	Built-up	0.0009	BB	0.0009	182	183	1	Built-up	0.0009				FF	388.63	19.7939		GF	33.05	1.68332
218	1	Built-up	0.000616198	BB	0.000616198	217	218	1	Built-up	0.00609494				FG	141.56	7.21002		GG	92.71	4.72196
229	1	Built-up	0.000616197	BB	0.000616197	228	229	1	Built-up	0.00129574				FW	11.12	0.56637		GW	3.22	0.164003
243	1	Built-up	0.0040601	BB	0.0040601	242	243	1	Built-up	0.00699721
265	1	Built-up	0.0606041	BB	0.0606041	264	265	1	Built-up	0.0018				BB	219.51	11.1802		WB	123.45	6.28763
280	1	Built-up	0.000616197	BB	0.000616197	279	280	1	Built-up	0.0455787				BF	33.39	1.70064		WF	11.88	0.605079
285	1	Built-up	0.0009	BB	0.0009	284	285	1	Built-up	0.00057635				BG	79.67	4.0578		WG	12.64	0.643788
302	1	Built-up	0.000616197	BB	0.000616197	301	302	1	Built-up	0.0063				BW	3.9	0.198637		WW	12.15	0.618831
306	1	Built-up	0.000616197	BB	0.000616197	305	306	1	Built-up	0.00057635
316	1	Built-up	0.00057635	BB	0.00057635	315	316	1	Built-up	0.000616197
322	1	Built-up	0.000616197	BB	0.000616197	321	322	1	Built-up	0.000616197
323	1	Built-up	0.0056159	BB	0.0056159	322	323	1	Built-up	0.0009
335	1	Built-up	0.00236643	BB	0.00236643	334	335	1	Built-up	0.000616197
337	1	Built-up	0.000576343	BB	0.000576343	336	337	1	Built-up	0.0009
359	1	Built-up	0.000616197	BB	0.000616197	358	359	1	Built-up	0.00122885
364	1	Built-up	0.596011	BB	0.596011	363	364	1	Built-up	0.0009
367	1	Built-up	0.00129573	BB	0.00129573	366	367	1	Built-up	0.000616197
369	1	Built-up	0.0036	BB	0.0036	368	369	1	Built-up	0.171018
377	1	Built-up	0.000616197	BB	0.000616197	376	377	1	Built-up	0.0036
395	1	Built-up	0.00571619	BB	0.00571619	394	395	1	Built-up	0.00700684
401	1	Built-up	0.000616197	BB	0.000616197	400	401	1	Built-up	0.0009
402	1	Built-up	0.0009	BB	0.0009	401	402	1	Built-up	0.002034
403	1	Built-up	0.000576343	BB	0.000576343	402	403	1	Built-up	0.000616207
419	1	Built-up	0.0009	BB	0.0009	418	419	1	Built-up	0.0009
437	1	Built-up	0.000616197	BB	0.000616197	436	437	1	Built-up	0.000616197
442	1	Built-up	0.0009	BB	0.0009	441	442	1	Built-up	0.00173169
447	1	Built-up	0.00343564	BB	0.00343564	446	447	1	Built-up	0.000616197
457	1	Built-up	0.000616197	BB	0.000616197	456	457	1	Built-up	0.0009
464	1	Built-up	0.00220989	BB	0.00220989	463	464	1	Built-up	0.0018
475	1	Built-up	0.000616207	BB	0.000616207	474	475	1	Built-up	0.000576343
476	1	Built-up	0.0009	BB	0.0009	475	476	1	Built-up	0.000576343
477	1	Built-up	0.0083918	BB	0.0083918	476	477	1	Built-up	0.0027
480	1	Built-up	0.0220377	BB	0.0220377	479	480	1	Built-up	0.00331473
484	1	Built-up	0.0009	BB	0.0009	483	484	1	Built-up	0.0011527
490	1	Built-up	0.0081	BB	0.0081	489	490	1	Built-up	0.0009
495	1	Built-up	0.0009	BB	0.0009	494	495	1	Built-up	0.000616207
501	1	Built-up	0.030209	BB	0.030209	500	501	1	Built-up	0.00277884
502	1	Built-up	0.0161996	BB	0.0161996	501	502	1	Built-up	0.189127
510	1	Built-up	0.0231803	BB	0.0231803	509	510	1	Built-up	0.0009
513	1	Built-up	0.00104595	BB	0.00104595	512	513	1	Built-up	0.000616197
525	1	Built-up	0.0036	BB	0.0036	524	525	1	Built-up	0.00057635
531	1	Built-up	0.00484822	BB	0.00484822	530	531	1	Built-up	0.00539032
556	1	Built-up	0.000616197	BB	0.000616197	555	556	1	Built-up	0.00122885
558	1	Built-up	0.00524531	BB	0.00524531	557	558	1	Built-up	0.000616197
562	1	Built-up	0.0009	BB	0.0009	561	562	1	Built-up	0.0109651
567	1	Built-up	0.0512393	BB	0.0512393	566	567	1	Built-up	0.0009
569	1	Built-up	0.0198569	BB	0.0198569	568	569	1	Built-up	0.00057635
579	1	Built-up	0.0045	BB	0.0045	578	579	1	Built-up	0.0431265
609	1	Built-up	0.0009	BB	0.0009	608	609	1	Built-up	0.00440868
636	1	Built-up	0.0036	BB	0.0036	635	636	1	Built-up	0.00122886
647	1	Built-up	0.00381749	BB	0.00381749	646	647	1	Built-up	0.00057635
651	1	Built-up	0.185968	BB	0.185968	650	651	1	Built-up	0.0027
670	1	Built-up	0.0036	BB	0.0036	669	670	1	Built-up	0.000616197
676	1	Built-up	0.000616197	BB	0.000616197	675	676	1	Built-up	0.0027
683	1	Built-up	0.000616197	BB	0.000616197	682	683	1	Built-up	0.00057635
698	1	Built-up	0.00121487	BB	0.00121487	697	698	1	Built-up	0.0009
699	1	Built-up	0.00057635	BB	0.00057635	698	699	1	Built-up	0.0009
713	1	Built-up	0.0162	BB	0.0162	712	713	1	Built-up	0.0045
717	1	Built-up	0.00057635	BB	0.00057635	716	717	1	Built-up	0.00125569
726	1	Built-up	0.00566523	BB	0.00566523	725	726	1	Built-up	0.000576343
735	1	Built-up	0.0018	BB	0.0018	734	735	1	Built-up	0.00104596
736	1	Built-up	0.0027	BB	0.0027	735	736	1	Built-up	0.0009
753	1	Built-up	0.0027	BB	0.0027	752	753	1	Built-up	0.000616197
806	1	Built-up	0.000616197	BB	0.000616197	805	806	1	Built-up	0.000616197
807	1	Built-up	0.000616197	BB	0.000616197	806	807	1	Built-up	0.0438066
808	1	Built-up	0.00579094	BB	0.00579094	807	808	1	Built-up	0.0419412
840	1	Built-up	0.000616207	BB	0.000616207	839	840	1	Built-up	0.0009
844	1	Built-up	0.00057635	BB	0.00057635	843	844	1	Built-up	0.00351284
860	1	Built-up	0.000616207	BB	0.000616207	859	860	1	Built-up	0.0009
864	1	Built-up	0.00122885	BB	0.00122885	863	864	1	Built-up	0.00121486
872	1	Built-up	0.245289	BB	0.245289	871	872	1	Built-up	0.00139369
876	1	Built-up	0.0018	BB	0.0018	875	876	1	Built-up	0.000576343
878	1	Built-up	0.000616197	BB	0.000616197	877	878	1	Built-up	0.000616197
879	1	Built-up	0.0018	BB	0.0018	878	879	1	Built-up	0.0415433
883	1	Built-up	0.0009	BB	0.0009	882	883	1	Built-up	0.000616202
885	1	Built-up	0.0018	BB	0.0018	884	885	1	Built-up	0.000616197
905	1	Built-up	0.0723539	BB	0.0723539	904	905	1	Built-up	0.000616202
912	1	Built-up	0.0215057	BB	0.0215057	911	912	1	Built-up	0.0009
927	1	Built-up	0.0110734	BB	0.0110734	926	927	1	Built-up	0.000576343
933	1	Built-up	0.000616197	BB	0.000616197	932	933	1	Built-up	0.000616207
949	1	Built-up	0.0009	BB	0.0009	948	949	1	Built-up	0.000616197
953	1	Built-up	0.00121487	BB	0.00121487	952	953	1	Built-up	0.0009
954	1	Built-up	0.0018	BB	0.0018	953	954	1	Built-up	0.0009
980	1	Built-up	0.0009	BB	0.0009	979	980	1	Built-up	0.0009
982	1	Built-up	0.0018	BB	0.0018	981	982	1	Built-up	0.0009
991	1	Built-up	0.046682	BB	0.046682	990	991	1	Built-up	0.00129574
995	1	Built-up	0.0009	BB	0.0009	994	995	1	Built-up	0.0009
1031	1	Built-up	0.000616207	BB	0.000616207	1030	1031	1	Built-up	0.0009
1042	1	Built-up	0.0009	BB	0.0009	1041	1042	1	Built-up	0.0117612
1046	1	Built-up	0.0254545	BB	0.0254545	1045	1046	1	Built-up	0.000616197
1050	1	Built-up	0.0009	BB	0.0009	1049	1050	1	Built-up	0.00057635
1062	1	Built-up	0.00439343	BB	0.00439343	1061	1062	1	Built-up	0.00241861
1064	1	Built-up	0.00226179	BB	0.00226179	1063	1064	1	Built-up	0.00393972
1065	1	Built-up	0.00479302	BB	0.00479302	1064	1065	1	Built-up	0.000616197
1068	1	Built-up	0.00880264	BB	0.00880264	1067	1068	1	Built-up	0.00057635
1072	1	Built-up	0.0018	BB	0.0018	1071	1072	1	Built-up	0.0009
1078	1	Built-up	0.0036	BB	0.0036	1077	1078	1	Built-up	0.0027
1089	1	Built-up	0.00383401	BB	0.00383401	1088	1089	1	Built-up	0.0009
1096	1	Built-up	0.000616197	BB	0.000616197	1095	1096	1	Built-up	0.0036
1098	1	Built-up	0.00057635	BB	0.00057635	1097	1098	1	Built-up	0.00057635
1102	1	Built-up	0.00057635	BB	0.00057635	1101	1102	1	Built-up	0.0009
1119	1	Built-up	0.000616207	BB	0.000616207	1118	1119	1	Built-up	0.00057635
1140	1	Built-up	0.00180388	BB	0.00180388	1139	1140	1	Built-up	0.00251496
1149	1	Built-up	0.00104596	BB	0.00104596	1148	1149	1	Built-up	0.00057635
1150	1	Built-up	0.00122887	BB	0.00122887	1149	1150	1	Built-up	0.00894099
1264	1	Built-up	0.0009	BB	0.0009	1263	1264	1	Built-up	0.00057635
1321	1	Built-up	0.0036	BB	0.0036	1320	1321	1	Built-up	0.00430856
1331	1	Built-up	0.000616197	BB	0.000616197	1330	1331	1	Built-up	0.0009
1351	1	Built-up	0.00316658	BB	0.00316658	1350	1351	1	Built-up	0.00057635
1362	1	Built-up	0.0009	BB	0.0009	1361	1362	1	Built-up	0.000616207
1369	1	Built-up	0.00213221	BB	0.00213221	1368	1369	1	Built-up	0.0009
1400	1	Built-up	0.0009	BB	0.0009	1399	1400	1	Built-up	0.0045
1414	1	Built-up	0.0009	BB	0.0009	1413	1414	1	Built-up	0.152502
1416	1	Built-up	0.00121486	BB	0.00121486	1415	1416	1	Built-up	0.000616197
1430	1	Built-up	0.00057635	BB	0.00057635	1429	1430	1	Built-up	0.0009
1431	1	Built-up	0.0018	BB	0.0018	1430	1431	1	Built-up	0.0027
1432	1	Built-up	0.00303824	BB	0.00303824	1431	1432	1	Built-up	0.000616202
1444	1	Built-up	0.00121487	BB	0.00121487	1443	1444	1	Built-up	0.00057635
1466	1	Built-up	0.000616197	BB	0.000616197	1465	1466	1	Built-up	0.00652363
1479	1	Built-up	0.00243273	BB	0.00243273	1478	1479	1	Built-up	0.215196
1486	1	Built-up	0.000616197	BB	0.000616197	1485	1486	1	Built-up	0.0063
1492	1	Built-up	0.0009	BB	0.0009	1491	1492	1	Built-up	0.0009
1536	1	Built-up	0.000616197	BB	0.000616197	1535	1536	1	Built-up	0.0045
1544	1	Built-up	0.00122887	BB	0.00122887	1543	1544	1	Built-up	0.00898423
1549	1	Built-up	0.000576343	BB	0.000576343	1548	1549	1	Built-up	0.000576343
1559	1	Built-up	0.000616207	BB	0.000616207	1558	1559	1	Built-up	0.0009
1564	1	Built-up	0.000616197	BB	0.000616197	1563	1564	1	Built-up	0.00057635
1571	1	Built-up	0.0208	BB	0.0208	1570	1571	1	Built-up	0.0009
1585	1	Built-up	0.000616197	BB	0.000616197	1584	1585	1	Built-up	0.000576343
1597	1	Built-up	0.00057635	BB	0.00057635	1596	1597	1	Built-up	0.00121487
1599	1	Built-up	0.000616197	BB	0.000616197	1598	1599	1	Built-up	0.000616207
1602	1	Built-up	0.000616207	BB	0.000616207	1601	1602	1	Built-up	0.00057635
1603	1	Built-up	0.00057635	BB	0.00057635	1602	1603	1	Built-up	0.00057635
1604	1	Built-up	0.00697405	BB	0.00697405	1603	1604	1	Built-up	0.00057635
1605	1	Built-up	0.0009	BB	0.0009	1604	1605	1	Built-up	0.00122889
1617	1	Built-up	0.0009	BB	0.0009	1616	1617	1	Built-up	0.000616207
1618	1	Built-up	0.000616197	BB	0.000616197	1617	1618	1	Built-up	0.000616207
1625	1	Built-up	0.0009	BB	0.0009	1624	1625	1	Built-up	0.0009
1628	1	Built-up	0.000616197	BB	0.000616197	1627	1628	1	Built-up	0.0013937
1632	1	Built-up	0.00057635	BB	0.00057635	1631	1632	1	Built-up	0.0018
1634	1	Built-up	0.00057635	BB	0.00057635	1633	1634	1	Built-up	0.0018
1637	1	Built-up	0.0009	BB	0.0009	1636	1637	1	Built-up	0.000616207
1643	1	Built-up	0.000616207	BB	0.000616207	1642	1643	1	Built-up	0.00104595
1645	1	Built-up	0.000616207	BB	0.000616207	1644	1645	1	Built-up	0.0009
1663	1	Built-up	0.00880856	BB	0.00880856	1662	1663	1	Built-up	0.00057635
1669	1	Built-up	0.00588103	BB	0.00588103	1668	1669	1	Built-up	0.0009
1675	1	Built-up	0.000576343	BB	0.000576343	1674	1675	1	Built-up	0.0009
1678	1	Built-up	0.000616207	BB	0.000616207	1677	1678	1	Built-up	0.000576343
1692	1	Built-up	0.0081	BB	0.0081	1691	1692	1	Built-up	0.0009
1700	1	Built-up	0.000616207	BB	0.000616207	1699	1700	1	Built-up	0.000616197
1702	1	Built-up	0.000616197	BB	0.000616197	1701	1702	1	Built-up	0.00739494
1715	1	Built-up	0.000616207	BB	0.000616207	1714	1715	1	Built-up	0.043069
1718	1	Built-up	0.0225508	BB	0.0225508	1717	1718	1	Built-up	0.0009
1720	1	Built-up	0.0009	BB	0.0009	1719	1720	1	Built-up	0.000616207
1725	1	Built-up	0.000576343	BB	0.000576343	1724	1725	1	Built-up	0.000616202
1754	1	Built-up	0.0009	BB	0.0009	1753	1754	1	Built-up	0.0009
1764	1	Built-up	0.0036	BB	0.0036	1763	1764	1	Built-up	0.0307645
1769	1	Built-up	0.0182621	BB	0.0182621	1768	1769	1	Built-up	0.0194961
1771	1	Built-up	0.234144	BB	0.234144	1770	1771	1	Built-up	0.00883232
1796	1	Built-up	0.0009	BB	0.0009	1795	1796	1	Built-up	0.0009
1799	1	Built-up	0.0018	BB	0.0018	1798	1799	1	Built-up	0.0009
1807	1	Built-up	0.00121482	BB	0.00121482	1806	1807	1	Built-up	0.0009
1814	1	Built-up	0.00587277	BB	0.00587277	1813	1814	1	Built-up	0.00903474
1815	1	Built-up	0.0240197	BB	0.0240197	1814	1815	1	Built-up	0.000616197
1817	1	Built-up	0.000616197	BB	0.000616197	1816	1817	1	Built-up	0.00121487
1824	1	Built-up	0.00236643	BB	0.00236643	1823	1824	1	Built-up	0.0027
1829	1	Built-up	0.00057635	BB	0.00057635	1828	1829	1	Built-up	0.00329063
1834	1	Built-up	0.0009	BB	0.0009	1833	1834	1	Built-up	0.0018
1840	1	Built-up	0.00383675	BB	0.00383675	1839	1840	1	Built-up	0.00057635
1877	1	Built-up	0.0018	BB	0.0018	1876	1877	1	Built-up	0.0126096
1879	1	Built-up	0.000616197	BB	0.000616197	1878	1879	1	Built-up	0.0165061
1894	1	Built-up	0.00842366	BB	0.00842366	1893	1894	1	Built-up	0.0009
1896	1	Built-up	0.0009	BB	0.0009	1895	1896	1	Built-up	0.00241858
1907	1	Built-up	0.000616207	BB	0.000616207	1906	1907	1	Built-up	0.000576343
1913	1	Built-up	0.000616197	BB	0.000616197	1912	1913	1	Built-up	0.00574816
1915	1	Built-up	0.000616197	BB	0.000616197	1914	1915	1	Built-up	0.000576343
1919	1	Built-up	0.0009	BB	0.0009	1918	1919	1	Built-up	0.00396324
1922	1	Built-up	0.00338185	BB	0.00338185	1921	1922	1	Built-up	0.000616197
1925	1	Built-up	0.000616207	BB	0.000616207	1924	1925	1	Built-up	0.000616207
1926	1	Built-up	0.0009	BB	0.0009	1925	1926	1	Built-up	0.0027
1929	1	Built-up	0.00445371	BB	0.00445371	1928	1929	1	Built-up	0.000616207
1933	1	Built-up	0.0018	BB	0.0018	1932	1933	1	Built-up	0.00057635
1939	1	Built-up	0.0009	BB	0.0009	1938	1939	1	Built-up	0.0009
1946	1	Built-up	0.0009	BB	0.0009	1945	1946	1	Built-up	0.0009
1954	1	Built-up	0.000576343	BB	0.000576343	1953	1954	1	Built-up	0.00594975
1960	1	Built-up	0.0009	BB	0.0009	1959	1960	1	Built-up	0.0009
1963	1	Built-up	0.00122887	BB	0.00122887	1962	1963	1	Built-up	0.0027
1964	1	Built-up	0.000616207	BB	0.000616207	1963	1964	1	Built-up	0.0018
1972	1	Built-up	0.000616197	BB	0.000616197	1971	1972	1	Built-up	0.0054
2035	1	Built-up	0.000616207	BB	0.000616207	2034	2035	1	Built-up	0.000616207
2040	1	Built-up	0.00211215	BB	0.00211215	2039	2040	1	Built-up	0.0009
2042	1	Built-up	0.000616207	BB	0.000616207	2041	2042	1	Built-up	0.00215568
2059	1	Built-up	0.000616207	BB	0.000616207	2058	2059	1	Built-up	0.000616207
2063	1	Built-up	0.0009	BB	0.0009	2062	2063	1	Built-up	0.000616207
2066	1	Built-up	0.00057635	BB	0.00057635	2065	2066	1	Built-up	0.0036
2074	1	Built-up	0.000616207	BB	0.000616207	2073	2074	1	Built-up	0.0186358
2088	1	Built-up	0.00482697	BB	0.00482697	2087	2088	1	Built-up	0.000616197
2094	1	Built-up	0.000616207	BB	0.000616207	2093	2094	1	Built-up	0.0009
2099	1	Built-up	0.0013498	BB	0.0013498	2098	2099	1	Built-up	0.0009
2101	1	Built-up	0.0009	BB	0.0009	2100	2101	1	Built-up	0.0009
2105	1	Built-up	0.00874731	BB	0.00874731	2104	2105	1	Built-up	0.00121487
2108	1	Built-up	0.000616207	BB	0.000616207	2107	2108	1	Built-up	0.0009
2114	1	Built-up	0.000616207	BB	0.000616207	2113	2114	1	Built-up	0.0018
2135	1	Built-up	0.00768828	BB	0.00768828	2134	2135	1	Built-up	0.0009
2137	1	Built-up	0.000576343	BB	0.000576343	2136	2137	1	Built-up	0.000616207
2142	1	Built-up	0.0009	BB	0.0009	2141	2142	1	Built-up	0.0009
2144	1	Built-up	0.000616207	BB	0.000616207	2143	2144	1	Built-up	0.0009
2146	1	Built-up	0.00057635	BB	0.00057635	2145	2146	1	Built-up	0.0036
2147	1	Built-up	0.0036	BB	0.0036	2146	2147	1	Built-up	0.0009
2150	1	Built-up	0.00122885	BB	0.00122885	2149	2150	1	Built-up	0.000616197
2166	1	Built-up	0.00121487	BB	0.00121487	2165	2166	1	Built-up	0.0009
2177	1	Built-up	0.00121487	BB	0.00121487	2176	2177	1	Built-up	0.000616207
2183	1	Built-up	0.000576343	BB	0.000576343	2182	2183	1	Built-up	0.0009
2198	1	Built-up	0.00280661	BB	0.00280661	2197	2198	1	Built-up	0.00369858
2200	1	Built-up	0.000616197	BB	0.000616197	2199	2200	1	Built-up	0.0298871
2203	1	Built-up	0.00242787	BB	0.00242787	2202	2203	1	Built-up	0.00057635
2207	1	Built-up	0.00427362	BB	0.00427362	2206	2207	1	Built-up	0.000616197
2208	1	Built-up	0.0009	BB	0.0009	2207	2208	1	Built-up	0.00592289
2217	1	Built-up	0.000616207	BB	0.000616207	2216	2217	1	Built-up	0.000616207
2218	1	Built-up	0.00125574	BB	0.00125574	2217	2218	1	Built-up	0.0707607
2222	1	Built-up	0.000616197	BB	0.000616197	2221	2222	1	Built-up	0.00239062
2224	1	Built-up	0.000616197	BB	0.000616197	2223	2224	1	Built-up	0.00197221
2237	1	Built-up	0.0031227	BB	0.0031227	2236	2237	1	Built-up	0.00979213
2253	1	Built-up	0.00121482	BB	0.00121482	2252	2253	1	Built-up	0.0009
2255	1	Built-up	0.000616207	BB	0.000616207	2254	2255	1	Built-up	0.00684596
2261	1	Built-up	0.000616202	BB	0.000616202	2260	2261	1	Built-up	0.0211293
2263	1	Built-up	0.00380624	BB	0.00380624	2262	2263	1	Built-up	0.000616197
2271	1	Built-up	0.0009	BB	0.0009	2270	2271	1	Built-up	0.00104596
2283	1	Built-up	0.000576343	BB	0.000576343	2282	2283	1	Built-up	0.00122885
2285	1	Built-up	0.015147	BB	0.015147	2284	2285	1	Built-up	0.0009
2292	1	Built-up	0.0027	BB	0.0027	2291	2292	1	Built-up	0.0045855
2303	1	Built-up	0.000616209	BB	0.000616209	2302	2303	1	Built-up	0.00277881
2304	1	Built-up	0.00121486	BB	0.00121486	2303	2304	1	Built-up	0.000616197
2305	1	Built-up	0.000616208	BB	0.000616208	2304	2305	1	Built-up	0.0009
2345	1	Built-up	0.034974	BB	0.034974	2344	2345	1	Built-up	0.000616197
2346	1	Built-up	0.000616218	BB	0.000616218	2345	2346	1	Built-up	0.000616197
2364	1	Built-up	0.00125568	BB	0.00125568	2363	2364	1	Built-up	0.000616197
2375	1	Built-up	0.0033671	BB	0.0033671	2374	2375	1	Built-up	0.0009
2381	1	Built-up	0.00975131	BB	0.00975131	2380	2381	1	Built-up	0.0036
2398	1	Built-up	0.0036	BB	0.0036	2397	2398	1	Built-up	0.0009
2422	1	Built-up	0.00122886	BB	0.00122886	2421	2422	1	Built-up	0.000616197
2464	1	Built-up	0.000616218	BB	0.000616218	2463	2464	1	Built-up	0.0009
2468	1	Built-up	0.000616218	BB	0.000616218	2467	2468	1	Built-up	0.000616218
2479	1	Built-up	0.000576343	BB	0.000576343	2478	2479	1	Built-up	0.00272529
2491	1	Built-up	0.00122886	BB	0.00122886	2490	2491	1	Built-up	0.000616218
2502	1	Built-up	0.000576343	BB	0.000576343	2501	2502	1	Built-up	0.0027
2505	1	Built-up	0.0009	BB	0.0009	2504	2505	1	Built-up	0.00283946
2514	1	Built-up	0.00121487	BB	0.00121487	2513	2514	1	Built-up	0.0009
2523	1	Built-up	0.0027	BB	0.0027	2522	2523	1	Built-up	0.0192493
2543	1	Built-up	0.0009	BB	0.0009	2542	2543	1	Built-up	0.00304985
2548	1	Built-up	0.000616208	BB	0.000616208	2547	2548	1	Built-up	0.000616208
2549	1	Built-up	0.0027	BB	0.0027	2548	2549	1	Built-up	0.00180385
2552	1	Built-up	0.0009	BB	0.0009	2551	2552	1	Built-up	0.000616208
2567	1	Built-up	0.000616218	BB	0.000616218	2566	2567	1	Built-up	0.0018
2571	1	Built-up	0.000576343	BB	0.000576343	2570	2571	1	Built-up	0.0027
2572	1	Built-up	0.00416501	BB	0.00416501	2571	2572	1	Built-up	0.00104597
2592	1	Built-up	0.00122886	BB	0.00122886	2591	2592	1	Built-up	0.0018
2595	1	Built-up	0.000576343	BB	0.000576343	2594	2595	1	Built-up	0.00125568
2598	1	Built-up	0.000616213	BB	0.000616213	2597	2598	1	Built-up	0.000616208
2599	1	Built-up	0.000616208	BB	0.000616208	2598	2599	1	Built-up	0.00392203
2600	1	Built-up	0.00129573	BB	0.00129573	2599	2600	1	Built-up	0.000616208
2606	1	Built-up	0.00121486	BB	0.00121486	2605	2606	1	Built-up	0.000616218
2607	1	Built-up	0.000576343	BB	0.000576343	2606	2607	1	Built-up	0.0045
2613	1	Built-up	0.00122886	BB	0.00122886	2612	2613	1	Built-up	0.0018
2632	1	Built-up	0.0018	BB	0.0018	2631	2632	1	Built-up	0.0018
2638	1	Built-up	0.000616218	BB	0.000616218	2637	2638	1	Built-up	0.00430865
2641	1	Built-up	0.0009	BB	0.0009	2640	2641	1	Built-up	0.00122884
2649	1	Built-up	0.000616208	BB	0.000616208	2648	2649	1	Built-up	0.000616218
2651	1	Built-up	0.00431076	BB	0.00431076	2650	2651	1	Built-up	0.0407857
2657	1	Built-up	0.0333218	BB	0.0333218	2656	2657	1	Built-up	0.00236644
2677	1	Built-up	0.0063	BB	0.0063	2676	2677	1	Built-up	0.000576343
2691	1	Built-up	0.0073205	BB	0.0073205	2690	2691	1	Built-up	0.0018
2693	1	Built-up	0.000616218	BB	0.000616218	2692	2693	1	Built-up	0.000576343
2699	1	Built-up	0.000616218	BB	0.000616218	2698	2699	1	Built-up	0.000576343
2732	1	Built-up	0.00584149	BB	0.00584149	2731	2732	1	Built-up	0.0109607
2739	1	Built-up	0.000616213	BB	0.000616213	2738	2739	1	Built-up	0.000616213
2747	1	Built-up	0.00668729	BB	0.00668729	2746	2747	1	Built-up	0.000576343
2763	1	Built-up	0.00805294	BB	0.00805294	2762	2763	1	Built-up	0.000576343
2778	1	Built-up	0.000576343	BB	0.000576343	2777	2778	1	Built-up	0.000576343
2789	1	Built-up	0.00932366	BB	0.00932366	2788	2789	1	Built-up	0.000616218
2830	1	Built-up	0.00637445	BB	0.00637445	2829	2830	1	Built-up	0.000576343
2853	1	Built-up	0.0018	BB	0.0018	2852	2853	1	Built-up	0.0009
2890	1	Built-up	0.000616218	BB	0.000616218	2889	2890	1	Built-up	0.000616208
2894	1	Built-up	0.000616208	BB	0.000616208	2893	2894	1	Built-up	0.0009
2903	1	Built-up	0.000576343	BB	0.000576343	2902	2903	1	Built-up	0.0036
2910	1	Built-up	0.0018	BB	0.0018	2909	2910	1	Built-up	0.000616208
2913	1	Built-up	0.000616208	BB	0.000616208	2912	2913	1	Built-up	0.000616208
2930	1	Built-up	0.000616213	BB	0.000616213	2929	2930	1	Built-up	0.0155697
2932	1	Built-up	0.000616213	BB	0.000616213	2931	2932	1	Built-up	0.000576343
2935	1	Built-up	0.0054	BB	0.0054	2934	2935	1	Built-up	0.00122884
2951	1	Built-up	0.00203393	BB	0.00203393	2950	2951	1	Built-up	0.0018
2956	1	Built-up	0.000616218	BB	0.000616218	2955	2956	1	Built-up	0.214075
2960	1	Built-up	0.00203405	BB	0.00203405	2959	2960	1	Built-up	0.0009
2980	1	Built-up	0.000616218	BB	0.000616218	2979	2980	1	Built-up	0.0024182
2989	1	Built-up	0.0009	BB	0.0009	2988	2989	1	Built-up	0.00231332
3006	1	Built-up	0.000616218	BB	0.000616218	3005	3006	1	Built-up	0.00121487
3008	1	Built-up	0.0108	BB	0.0108	3007	3008	1	Built-up	0.00526963
3017	1	Built-up	0.00121486	BB	0.00121486	3016	3017	1	Built-up	0.00521315
3027	1	Built-up	0.000576343	BB	0.000576343	3026	3027	1	Built-up	0.00129576
3037	1	Built-up	0.000616218	BB	0.000616218	3036	3037	1	Built-up	0.0274158
3046	1	Built-up	0.000616208	BB	0.000616208	3045	3046	1	Built-up	0.000576343
3054	1	Built-up	0.00208504	BB	0.00208504	3053	3054	1	Built-up	0.000616218
3059	1	Built-up	0.000576343	BB	0.000576343	3058	3059	1	Built-up	0.0009
3083	1	Built-up	0.0009	BB	0.0009	3082	3083	1	Built-up	0.000616218
3084	1	Built-up	0.00290057	BB	0.00290057	3083	3084	1	Built-up	0.000616218
3085	1	Built-up	0.00534231	BB	0.00534231	3084	3085	1	Built-up	0.00188171
3096	1	Built-up	0.000616218	BB	0.000616218	3095	3096	1	Built-up	0.0009
3109	1	Built-up	0.000616218	BB	0.000616218	3108	3109	1	Built-up	0.00121481
3117	1	Built-up	0.000616218	BB	0.000616218	3116	3117	1	Built-up	0.000576343
3118	1	Built-up	0.000616218	BB	0.000616218	3117	3118	1	Built-up	0.000616208
3119	1	Built-up	0.00121481	BB	0.00121481	3118	3119	1	Built-up	0.0009
3121	1	Built-up	0.00285836	BB	0.00285836	3120	3121	1	Built-up	0.000616208
3122	1	Built-up	0.0468303	BB	0.0468303	3121	3122	1	Built-up	0.000576343
3130	1	Built-up	0.000576343	BB	0.000576343	3129	3130	1	Built-up	0.0009
3139	1	Built-up	0.000616218	BB	0.000616218	3138	3139	1	Built-up	0.0024182
3178	1	Built-up	0.0027	BB	0.0027	3177	3178	1	Built-up	0.000616208
3196	1	Built-up	0.000616218	BB	0.000616218	3195	3196	1	Built-up	0.0009
3201	1	Built-up	0.0036	BB	0.0036	3200	3201	1	Built-up	0.000616213
3215	1	Built-up	0.000576343	BB	0.000576343	3214	3215	1	Built-up	0.0009
3222	1	Built-up	0.0009	BB	0.0009	3221	3222	1	Built-up	0.0018
3223	1	Built-up	0.000616218	BB	0.000616218	3222	3223	1	Built-up	0.0054
3224	1	Built-up	0.000616218	BB	0.000616218	3223	3224	1	Built-up	0.00122886
3225	1	Built-up	0.000616218	BB	0.000616218	3224	3225	1	Built-up	0.000576343
3226	1	Built-up	0.0009	BB	0.0009	3225	3226	1	Built-up	0.0009
3229	1	Built-up	0.0009	BB	0.0009	3228	3229	1	Built-up	0.0009
3247	1	Built-up	0.00218658	BB	0.00218658	3246	3247	1	Built-up	0.0027
3249	1	Built-up	0.0009	BB	0.0009	3248	3249	1	Built-up	0.0009
3258	1	Built-up	0.0009	BB	0.0009	3257	3258	1	Built-up	0.00125574
3264	1	Built-up	0.0009	BB	0.0009	3263	3264	1	Built-up	0.00188166
3265	1	Built-up	0.00121486	BB	0.00121486	3264	3265	1	Built-up	0.0108083
3290	1	Built-up	0.000616213	BB	0.000616213	3289	3290	1	Built-up	0.0009
3294	1	Built-up	0.00714353	BB	0.00714353	3293	3294	1	Built-up	0.00496191
3297	1	Built-up	0.0175038	BB	0.0175038	3296	3297	1	Built-up	0.00104595
3311	1	Built-up	0.00550657	BB	0.00550657	3310	3311	1	Built-up	0.000616218
3314	1	Built-up	0.000576343	BB	0.000576343	3313	3314	1	Built-up	0.000576343
3324	1	Built-up	0.000616218	BB	0.000616218	3323	3324	1	Built-up	0.00147634
3329	1	Built-up	0.000616218	BB	0.000616218	3328	3329	1	Built-up	0.000616208
3340	1	Built-up	0.00413808	BB	0.00413808	3339	3340	1	Built-up	0.0027
3341	1	Built-up	0.000616208	BB	0.000616208	3340	3341	1	Built-up	0.0009
3350	1	Built-up	0.000616218	BB	0.000616218	3349	3350	1	Built-up	0.00549819
3352	1	Built-up	0.0018	BB	0.0018	3351	3352	1	Built-up	0.000576343
3376	1	Built-up	0.0018	BB	0.0018	3375	3376	1	Built-up	0.0036
3380	1	Built-up	0.0009	BB	0.0009	3379	3380	1	Built-up	0.000616208
3389	1	Built-up	0.00185775	BB	0.00185775	3388	3389	1	Built-up	0.253997
3398	1	Built-up	0.000616208	BB	0.000616208	3397	3398	1	Built-up	0.000616208
3410	1	Built-up	0.000576343	BB	0.000576343	3409	3410	1	Built-up	0.000616218
3426	1	Built-up	0.000576343	BB	0.000576343	3425	3426	1	Built-up	0.00511582
3435	1	Built-up	0.000616218	BB	0.000616218	3434	3435	1	Built-up	0.0102982
3442	1	Built-up	0.00554106	BB	0.00554106	3441	3442	1	Built-up	0.0489829
3444	1	Built-up	0.000616218	BB	0.000616218	3443	3444	1	Built-up	0.000576343
3468	1	Built-up	0.000576343	BB	0.000576343	3467	3468	1	Built-up	0.000576343
3469	1	Built-up	0.00211213	BB	0.00211213	3468	3469	1	Built-up	0.000576343
3478	1	Built-up	0.0013498	BB	0.0013498	3477	3478	1	Built-up	0.011676
3483	1	Built-up	0.00104597	BB	0.00104597	3482	3483	1	Built-up	0.00122884
3494	1	Built-up	0.000616218	BB	0.000616218	3493	3494	1	Built-up	0.00213217
3508	1	Built-up	0.000616208	BB	0.000616208	3507	3508	1	Built-up	0.00509414
3535	1	Built-up	0.000616208	BB	0.000616208	3534	3535	1	Built-up	0.000616218
3538	1	Built-up	0.00211215	BB	0.00211215	3537	3538	1	Built-up	0.000616218
3540	1	Built-up	0.00215568	BB	0.00215568	3539	3540	1	Built-up	0.0027
3546	1	Built-up	0.0009	BB	0.0009	3545	3546	1	Built-up	0.0157469
3551	1	Built-up	0.00509414	BB	0.00509414	3550	3551	1	Built-up	0.00464105
3554	1	Built-up	0.00122886	BB	0.00122886	3553	3554	1	Built-up	0.00329414
3588	1	Built-up	0.000616218	BB	0.000616218	3587	3588	1	Built-up	0.00122884
3599	1	Built-up	0.000616218	BB	0.000616218	3598	3599	1	Built-up	0.0009
3602	1	Built-up	0.00213217	BB	0.00213217	3601	3602	1	Built-up	0.000616208
3607	1	Built-up	0.00122885	BB	0.00122885	3606	3607	1	Built-up	0.0018
3623	1	Built-up	0.0009	BB	0.0009	3622	3623	1	Built-up	0.000576343
3678	1	Built-up	0.000616208	BB	0.000616208	3677	3678	1	Built-up	0.00122889
3693	1	Built-up	0.00104595	BB	0.00104595	3692	3693	1	Built-up	0.0150155
3695	1	Built-up	0.000616218	BB	0.000616218	3694	3695	1	Built-up	0.00772553
3696	1	Built-up	0.000616218	BB	0.000616218	3695	3696	1	Built-up	0.000576343
3697	1	Built-up	0.00276042	BB	0.00276042	3696	3697	1	Built-up	0.00122886
3713	1	Built-up	0.000616208	BB	0.000616208	3712	3713	1	Built-up	0.0009
3714	1	Built-up	0.000616208	BB	0.000616208	3713	3714	1	Built-up	0.00122884
3722	1	Built-up	0.00526295	BB	0.00526295	3721	3722	1	Built-up	0.0018
3724	1	Built-up	0.000616218	BB	0.000616218	3723	3724	1	Built-up	0.0009
3726	1	Built-up	0.00121481	BB	0.00121481	3725	3726	1	Built-up	0.000616218
3727	1	Built-up	0.000616218	BB	0.000616218	3726	3727	1	Built-up	0.000616218
3744	1	Built-up	0.000616208	BB	0.000616208	3743	3744	1	Built-up	0.000576343
3748	1	Built-up	0.00241857	BB	0.00241857	3747	3748	1	Built-up	0.00226177
3751	1	Built-up	0.00208504	BB	0.00208504	3750	3751	1	Built-up	0.00121487
3755	1	Built-up	0.00122886	BB	0.00122886	3754	3755	1	Built-up	0.0009
3761	1	Built-up	0.000616218	BB	0.000616218	3760	3761	1	Built-up	0.0009
3780	1	Built-up	0.000616218	BB	0.000616218	3779	3780	1	Built-up	0.0009
3787	1	Built-up	0.00122886	BB	0.00122886	3786	3787	1	Built-up	0.0009
3804	1	Built-up	0.000576343	BB	0.000576343	3803	3804	1	Built-up	0.0009
3805	1	Built-up	0.00125568	BB	0.00125568	3804	3805	1	Built-up	0.0009
3809	1	Built-up	0.000616208	BB	0.000616208	3808	3809	1	Built-up	0.000576343
3812	1	Built-up	0.0072	BB	0.0072	3811	3812	1	Built-up	0.0027
3815	1	Built-up	0.00634103	BB	0.00634103	3814	3815	1	Built-up	0.000616208
3816	1	Built-up	0.00121487	BB	0.00121487	3815	3816	1	Built-up	0.0009
3819	1	Built-up	0.000616218	BB	0.000616218	3818	3819	1	Built-up	0.00708202
3827	1	Built-up	0.0009	BB	0.0009	3826	3827	1	Built-up	0.000576343
3837	1	Built-up	0.0126526	BB	0.0126526	3836	3837	1	Built-up	0.000576343
3843	1	Built-up	0.0045	BB	0.0045	3842	3843	1	Built-up	0.000616213
3856	1	Built-up	0.000576343	BB	0.000576343	3855	3856	1	Built-up	0.000616218
3859	1	Built-up	0.000616218	BB	0.000616218	3858	3859	1	Built-up	0.000616218
3869	1	Built-up	0.0009	BB	0.0009	3868	3869	1	Built-up	0.0009
3871	1	Built-up	0.00057635	BB	0.00057635	3870	3871	1	Built-up	0.000616218
3880	1	Built-up	0.14388	BB	0.14388	3879	3880	1	Built-up	0.00269113
3897	1	Built-up	0.00303803	BB	0.00303803	3896	3897	1	Built-up	0.0009
3898	1	Built-up	0.000616218	BB	0.000616218	3897	3898	1	Built-up	0.0009
3906	1	Built-up	0.000576343	BB	0.000576343	3905	3906	1	Built-up	0.00595979
3931	1	Built-up	0.00125568	BB	0.00125568	3930	3931	1	Built-up	0.0018
3946	1	Built-up	0.00125574	BB	0.00125574	3945	3946	1	Built-up	0.0009
3947	1	Built-up	0.000616218	BB	0.000616218	3946	3947	1	Built-up	0.00236643
3979	1	Built-up	0.000616218	BB	0.000616218	3978	3979	1	Built-up	0.000576343
3984	1	Built-up	0.0009	BB	0.0009	3983	3984	1	Built-up	0.0027
3991	1	Built-up	0.000576343	BB	0.000576343	3990	3991	1	Built-up	0.000576343
3992	1	Built-up	0.0009	BB	0.0009	3991	3992	1	Built-up	0.0009
3999	1	Built-up	0.000576343	BB	0.000576343	3998	3999	1	Built-up	0.0009
4011	1	Built-up	0.000576343	BB	0.000576343	4010	4011	1	Built-up	0.000576343
4066	1	Built-up	0.00218655	BB	0.00218655	4065	4066	1	Built-up	0.000576343
4070	1	Built-up	0.0081	BB	0.0081	4069	4070	1	Built-up	0.0027
4073	1	Built-up	0.000576343	BB	0.000576343	4072	4073	1	Built-up	0.000576343
4090	1	Built-up	0.000616218	BB	0.000616218	4089	4090	1	Built-up	0.000576343
4091	1	Built-up	0.00121481	BB	0.00121481	4090	4091	1	Built-up	0.00478928
4143	1	Built-up	0.0018	BB	0.0018	4142	4143	1	Built-up	0.00188171
4159	1	Built-up	0.00213221	BB	0.00213221	4158	4159	1	Built-up	0.0009
4161	1	Built-up	0.0173388	BB	0.0173388	4160	4161	1	Built-up	0.0009
4173	1	Built-up	0.00122886	BB	0.00122886	4172	4173	1	Built-up	0.0009
4174	1	Built-up	0.00413482	BB	0.00413482	4173	4174	1	Built-up	0.0054
4180	1	Built-up	0.00104597	BB	0.00104597	4179	4180	1	Built-up	0.0018
4184	1	Built-up	0.0018	BB	0.0018	4183	4184	1	Built-up	0.00241861
4185	1	Built-up	0.0009	BB	0.0009	4184	4185	1	Built-up	0.0070816
4189	1	Built-up	0.000576343	BB	0.000576343	4188	4189	1	Built-up	0.000576343
4197	1	Built-up	0.0009	BB	0.0009	4196	4197	1	Built-up	0.0009
4222	1	Built-up	0.00502357	BB	0.00502357	4221	4222	1	Built-up	0.0009
4238	1	Built-up	0.0018	BB	0.0018	4237	4238	1	Built-up	0.00374579
4247	1	Built-up	0.00125568	BB	0.00125568	4246	4247	1	Built-up	0.0018
4251	1	Built-up	0.00121486	BB	0.00121486	4250	4251	1	Built-up	0.000576343
4255	1	Built-up	0.000616208	BB	0.000616208	4254	4255	1	Built-up	0.0009
4268	1	Built-up	0.00303803	BB	0.00303803	4267	4268	1	Built-up	0.00121486
4308	1	Built-up	0.0009	BB	0.0009	4307	4308	1	Built-up	0.000576343
4323	1	Built-up	0.0018	BB	0.0018	4322	4323	1	Built-up	0.0009
4324	1	Built-up	0.000616202	BB	0.000616202	4323	4324	1	Built-up	0.0018
4334	1	Built-up	0.000616213	BB	0.000616213	4333	4334	1	Built-up	0.00211347
4347	1	Built-up	0.0009	BB	0.0009	4346	4347	1	Built-up	0.0211428
4370	1	Built-up	0.00251499	BB	0.00251499	4369	4370	1	Built-up	0.0009
4375	1	Built-up	0.0009	BB	0.0009	4374	4375	1	Built-up	0.000576343
4389	1	Built-up	0.000576343	BB	0.000576343	4388	4389	1	Built-up	0.0018
4396	1	Built-up	0.000616208	BB	0.000616208	4395	4396	1	Built-up	0.000616218
4397	1	Built-up	0.000616208	BB	0.000616208	4396	4397	1	Built-up	0.00197227
4407	1	Built-up	0.0009	BB	0.0009	4406	4407	1	Built-up	0.0009
4410	1	Built-up	0.000616218	BB	0.000616218	4409	4410	1	Built-up	0.000616213
4427	1	Built-up	0.00298454	BB	0.00298454	4426	4427	1	Built-up	0.0009
4448	1	Built-up	0.0027	BB	0.0027	4447	4448	1	Built-up	0.0314528
4450	1	Built-up	0.00501155	BB	0.00501155	4449	4450	1	Built-up	0.000616208
4452	1	Built-up	0.00425852	BB	0.00425852	4451	4452	1	Built-up	0.00930937
4453	1	Built-up	0.0117337	BB	0.0117337	4452	4453	1	Built-up	0.00510077
4458	1	Built-up	0.0027	BB	0.0027	4457	4458	1	Built-up	0.0009
4469	1	Built-up	0.000616218	BB	0.000616218	4468	4469	1	Built-up	0.000576343
4471	1	Built-up	0.0009	BB	0.0009	4470	4471	1	Built-up	0.000576343
4478	1	Built-up	0.000616218	BB	0.000616218	4477	4478	1	Built-up	0.139432
4495	1	Built-up	0.000576343	BB	0.000576343	4494	4495	1	Built-up	0.000616218
4504	1	Built-up	0.000576343	BB	0.000576343	4503	4504	1	Built-up	0.000576343
4508	1	Built-up	0.0009	BB	0.0009	4507	4508	1	Built-up	0.0009
4514	1	Built-up	0.128941	BB	0.128941	4513	4514	1	Built-up	0.019894
4531	1	Built-up	0.0108847	BB	0.0108847	4530	4531	1	Built-up	0.000616218
4532	1	Built-up	0.000616213	BB	0.000616213	4531	4532	1	Built-up	0.000616218
4535	1	Built-up	0.0009	BB	0.0009	4534	4535	1	Built-up	0.0018
4541	1	Built-up	0.00528055	BB	0.00528055	4540	4541	1	Built-up	0.0018
4544	1	Built-up	0.0201828	BB	0.0201828	4543	4544	1	Built-up	0.0018
4549	1	Built-up	0.000616208	BB	0.000616208	4548	4549	1	Built-up	0.000616208
4552	1	Built-up	0.0210059	BB	0.0210059	4551	4552	1	Built-up	0.0009
4559	1	Built-up	0.000616218	BB	0.000616218	4558	4559	1	Built-up	0.00236639
4564	1	Built-up	0.000576343	BB	0.000576343	4563	4564	1	Built-up	0.0018
4590	1	Built-up	0.00125568	BB	0.00125568	4589	4590	1	Built-up	0.000576343
4592	1	Built-up	0.0054	BB	0.0054	4591	4592	1	Built-up	0.000616218
4598	1	Built-up	0.00303809	BB	0.00303809	4597	4598	1	Built-up	0.000616218
4602	1	Built-up	0.000616218	BB	0.000616218	4601	4602	1	Built-up	0.00852691
4604	1	Built-up	0.00686196	BB	0.00686196	4603	4604	1	Built-up	0.0009
4607	1	Built-up	0.00121481	BB	0.00121481	4606	4607	1	Built-up	0.000616218
4608	1	Built-up	0.000616218	BB	0.000616218	4607	4608	1	Built-up	0.000576343
4611	1	Built-up	0.00139369	BB	0.00139369	4610	4611	1	Built-up	0.00236639
4612	1	Built-up	0.000616218	BB	0.000616218	4611	4612	1	Built-up	0.000616202
4626	1	Built-up	0.0009	BB	0.0009	4625	4626	1	Built-up	0.0054
4628	1	Built-up	0.00121486	BB	0.00121486	4627	4628	1	Built-up	0.0027
4638	1	Built-up	0.00104597	BB	0.00104597	4637	4638	1	Built-up	0.0009
4641	1	Built-up	0.00358254	BB	0.00358254	4640	4641	1	Built-up	0.00122886
4643	1	Built-up	0.110055	BB	0.110055	4642	4643	1	Built-up	0.0009
4673	1	Built-up	0.0018	BB	0.0018	4672	4673	1	Built-up	0.0036
4676	1	Built-up	0.0009	BB	0.0009	4675	4676	1	Built-up	0.000576343
4686	1	Built-up	0.000616218	BB	0.000616218	4685	4686	1	Built-up	0.00311605
4690	1	Built-up	0.00125568	BB	0.00125568	4689	4690	1	Built-up	0.000616208
4697	1	Built-up	0.0401607	BB	0.0401607	4696	4697	1	Built-up	0.0009
4717	1	Built-up	0.0018	BB	0.0018	4716	4717	1	Built-up	0.0009
4718	1	Built-up	0.00251496	BB	0.00251496	4717	4718	1	Built-up	0.000616208
4721	1	Built-up	0.0024182	BB	0.0024182	4720	4721	1	Built-up	0.00104595
4724	1	Built-up	0.00180385	BB	0.00180385	4723	4724	1	Built-up	0.0009
4725	1	Built-up	0.000616218	BB	0.000616218	4724	4725	1	Built-up	0.00756219
4726	1	Built-up	0.00122886	BB	0.00122886	4725	4726	1	Built-up	0.000616218
4732	1	Built-up	0.0043705	BB	0.0043705	4731	4732	1	Built-up	0.000576343
4737	1	Built-up	0.0009	BB	0.0009	4736	4737	1	Built-up	0.000616218
4741	1	Built-up	0.000616218	BB	0.000616218	4740	4741	1	Built-up	0.000576343
4751	1	Built-up	0.000576343	BB	0.000576343	4750	4751	1	Built-up	0.0009
4755	1	Built-up	0.000616208	BB	0.000616208	4754	4755	1	Built-up	0.0009
4756	1	Built-up	0.000576343	BB	0.000576343	4755	4756	1	Built-up	0.00236643
4757	1	Built-up	0.00322106	BB	0.00322106	4756	4757	1	Built-up	0.000576343
4764	1	Built-up	0.00394821	BB	0.00394821	4763	4764	1	Built-up	0.000616218
4765	1	Built-up	0.00303824	BB	0.00303824	4764	4765	1	Built-up	0.0115094
4769	1	Built-up	0.000616218	BB	0.000616218	4768	4769	1	Built-up	0.000616218
4770	1	Built-up	0.00121481	BB	0.00121481	4769	4770	1	Built-up	0.00125574
4773	1	Built-up	0.0117996	BB	0.0117996	4772	4773	1	Built-up	0.000616218
4774	1	Built-up	0.00732596	BB	0.00732596	4773	4774	1	Built-up	0.0009
4776	1	Built-up	0.0027	BB	0.0027	4775	4776	1	Built-up	0.000616213
4780	1	Built-up	0.00911132	BB	0.00911132	4779	4780	1	Built-up	0.000616208
4782	1	Built-up	0.00226177	BB	0.00226177	4781	4782	1	Built-up	0.00104597
4799	1	Built-up	0.0009	BB	0.0009	4798	4799	1	Built-up	0.000616208
4812	1	Built-up	0.00121487	BB	0.00121487	4811	4812	1	Built-up	0.00129577
4813	1	Built-up	0.0009	BB	0.0009	4812	4813	1	Built-up	0.0036
4823	1	Built-up	0.00122886	BB	0.00122886	4822	4823	1	Built-up	0.000616218
4831	1	Built-up	0.000576343	BB	0.000576343	4830	4831	1	Built-up	0.00121481
4837	1	Built-up	0.000616218	BB	0.000616218	4836	4837	1	Built-up	0.00508795
4838	1	Built-up	0.00121487	BB	0.00121487	4837	4838	1	Built-up	0.0018
4840	1	Built-up	0.00134983	BB	0.00134983	4839	4840	1	Built-up	0.000616208
4854	1	Built-up	0.000616208	BB	0.000616208	4853	4854	1	Built-up	0.00569491
4858	1	Built-up	0.000576343	BB	0.000576343	4857	4858	1	Built-up	0.000616213
4862	1	Built-up	0.000616218	BB	0.000616218	4861	4862	1	Built-up	0.000576343
4867	1	Built-up	0.000616218	BB	0.000616218	4866	4867	1	Built-up	0.0119812
4873	1	Built-up	0.00284233	BB	0.00284233	4872	4873	1	Built-up	0.0018
4874	1	Built-up	0.00121487	BB	0.00121487	4873	4874	1	Built-up	0.0027
4893	1	Built-up	0.000616208	BB	0.000616208	4892	4893	1	Built-up	0.00236644
4895	1	Built-up	0.0165175	BB	0.0165175	4894	4895	1	Built-up	0.0009
4910	1	Built-up	0.267167	BB	0.267167	4909	4910	1	Built-up	0.000616213
4917	1	Built-up	0.0009	BB	0.0009	4916	4917	1	Built-up	0.0104941
4928	1	Built-up	0.000576343	BB	0.000576343	4927	4928	1	Built-up	0.000616213
4931	1	Built-up	0.0009	BB	0.0009	4930	4931	1	Built-up	0.00579834
4935	1	Built-up	0.00125568	BB	0.00125568	4934	4935	1	Built-up	0.00213222
4936	1	Built-up	0.00122884	BB	0.00122884	4935	4936	1	Built-up	0.000616218
4937	1	Built-up	0.000616208	BB	0.000616208	4936	4937	1	Built-up	0.0027
4945	1	Built-up	0.0009	BB	0.0009	4944	4945	1	Built-up	0.00129576
4946	1	Built-up	0.00442414	BB	0.00442414	4945	4946	1	Built-up	0.0257583
4947	1	Built-up	0.000616218	BB	0.000616218	4946	4947	1	Built-up	0.000616218
4950	1	Built-up	0.000616218	BB	0.000616218	4949	4950	1	Built-up	0.00693619
4964	1	Built-up	0.000576343	BB	0.000576343	4963	4964	1	Built-up	0.00749458
4968	1	Built-up	0.00122884	BB	0.00122884	4967	4968	1	Built-up	0.000616213
4971	1	Built-up	0.000576343	BB	0.000576343	4970	4971	1	Built-up	0.0009
4976	1	Built-up	0.00427359	BB	0.00427359	4975	4976	1	Built-up	0.0202832
4979	1	Built-up	0.00180385	BB	0.00180385	4978	4979	1	Built-up	0.000616218
4983	1	Built-up	0.000616218	BB	0.000616218	4982	4983	1	Built-up	0.0036
4986	1	Built-up	0.00057635	BB	0.00057635	4985	4986	1	Built-up	0.0036
4993	1	Built-up	0.00104597	BB	0.00104597	4992	4993	1	Built-up	0.0037133
4994	1	Built-up	0.00445031	BB	0.00445031	4993	4994	1	Built-up	0.0009
5018	1	Built-up	0.0009	BB	0.0009	5017	5018	1	Built-up	0.000576343
5024	1	Built-up	0.000616218	BB	0.000616218	5023	5024	1	Built-up	0.0113236
5025	1	Built-up	0.000576343	BB	0.000576343	5024	5025	1	Built-up	0.0383298
5028	1	Built-up	0.00122886	BB	0.00122886	5027	5028	1	Built-up	0.0036
5032	1	Built-up	0.000616202	BB	0.000616202	5031	5032	1	Built-up	0.0018
5041	1	Built-up	0.00129574	BB	0.00129574	5040	5041	1	Built-up	0.000576343
5049	1	Built-up	0.000616208	BB	0.000616208	5048	5049	1	Built-up	0.0009
5054	1	Built-up	0.000576343	BB	0.000576343	5053	5054	1	Built-up	0.0009
5060	1	Built-up	0.0081	BB	0.0081	5059	5060	1	Built-up	0.00121487
5062	1	Built-up	1.63617	BB	1.63617	5061	5062	1	Built-up	0.00600144
5083	1	Built-up	0.0009	BB	0.0009	5082	5083	1	Built-up	0.000616208
5085	1	Built-up	0.0009	BB	0.0009	5084	5085	1	Built-up	0.000616208
5091	1	Built-up	0.000576343	BB	0.000576343	5090	5091	1	Built-up	0.00480683
5106	1	Built-up	0.00529992	BB	0.00529992	5105	5106	1	Built-up	0.00122884
5116	1	Built-up	0.0009	BB	0.0009	5115	5116	1	Built-up	0.000616208
5123	1	Built-up	0.000616218	BB	0.000616218	5122	5123	1	Built-up	0.000576343
5126	1	Built-up	0.00121487	BB	0.00121487	5125	5126	1	Built-up	0.00211347
5128	1	Built-up	0.000616202	BB	0.000616202	5127	5128	1	Built-up	0.0018
5140	1	Built-up	0.000616208	BB	0.000616208	5139	5140	1	Built-up	0.0018
5144	1	Built-up	0.00807171	BB	0.00807171	5143	5144	1	Built-up	0.000616208
5147	1	Built-up	0.0009	BB	0.0009	5146	5147	1	Built-up	0.0009
5152	1	Built-up	0.00383507	BB	0.00383507	5151	5152	1	Built-up	0.000616208
5154	1	Built-up	0.00288007	BB	0.00288007	5153	5154	1	Built-up	0.00122886
5155	1	Built-up	0.00122886	BB	0.00122886	5154	5155	1	Built-up	0.00700643
5157	1	Built-up	0.0105521	BB	0.0105521	5156	5157	1	Built-up	0.0009
5163	1	Built-up	0.0177762	BB	0.0177762	5162	5163	1	Built-up	0.0054178
5164	1	Built-up	0.000616208	BB	0.000616208	5163	5164	1	Built-up	0.00509676
5170	1	Built-up	0.000616208	BB	0.000616208	5169	5170	1	Built-up	0.959441
5171	1	Built-up	0.00208504	BB	0.00208504	5170	5171	1	Built-up	0.000616218
5174	1	Built-up	0.0009	BB	0.0009	5173	5174	1	Built-up	0.000616218
5176	1	Built-up	0.0009	BB	0.0009	5175	5176	1	Built-up	0.0236531
5183	1	Built-up	0.0262894	BB	0.0262894	5182	5183	1	Built-up	0.00360352
5188	1	Built-up	0.000616213	BB	0.000616213	5187	5188	1	Built-up	0.00534095
5193	1	Built-up	0.0180192	BB	0.0180192	5192	5193	1	Built-up	0.0018
5202	1	Built-up	0.0009	BB	0.0009	5201	5202	1	Built-up	0.00341079
5204	1	Built-up	0.0018	BB	0.0018	5203	5204	1	Built-up	0.0009
5211	1	Built-up	0.0009	BB	0.0009	5210	5211	1	Built-up	0.000576343
5213	1	Built-up	0.000576343	BB	0.000576343	5212	5213	1	Built-up	0.0009
5215	1	Built-up	0.000616208	BB	0.000616208	5214	5215	1	Built-up	0.0027
5218	1	Built-up	0.00859026	BB	0.00859026	5217	5218	1	Built-up	0.0027
5225	1	Built-up	0.000616218	BB	0.000616218	5224	5225	1	Built-up	0.0188016
5226	1	Built-up	0.00379304	BB	0.00379304	5225	5226	1	Built-up	0.0009
5227	1	Built-up	0.061723	BB	0.061723	5226	5227	1	Built-up	0.000616213
5249	1	Built-up	0.00180385	BB	0.00180385	5248	5249	1	Built-up	0.000616218
5252	1	Built-up	0.000576343	BB	0.000576343	5251	5252	1	Built-up	0.000616208
5253	1	Built-up	0.00122886	BB	0.00122886	5252	5253	1	Built-up	0.00231636
5258	1	Built-up	0.0009	BB	0.0009	5257	5258	1	Built-up	0.0009
5264	1	Built-up	0.000616208	BB	0.000616208	5263	5264	1	Built-up	0.0009
5271	1	Built-up	0.000576343	BB	0.000576343	5270	5271	1	Built-up	0.0018
5272	1	Built-up	0.0181454	BB	0.0181454	5271	5272	1	Built-up	0.0009
5273	1	Built-up	0.000616218	BB	0.000616218	5272	5273	1	Built-up	0.00375469
5276	1	Built-up	0.000576343	BB	0.000576343	5275	5276	1	Built-up	0.00703435
5278	1	Built-up	0.0009	BB	0.0009	5277	5278	1	Built-up	0.0009
5290	1	Built-up	0.000616208	BB	0.000616208	5289	5290	1	Built-up	0.00444968
5304	1	Built-up	0.125942	BB	0.125942	5303	5304	1	Built-up	0.000616218
5309	1	Built-up	0.000576343	BB	0.000576343	5308	5309	1	Built-up	0.000616213
5311	1	Built-up	0.000616218	BB	0.000616218	5310	5311	1	Built-up	0.00203405
5330	1	Built-up	0.00188166	BB	0.00188166	5329	5330	1	Built-up	0.054464
5332	1	Built-up	0.000616218	BB	0.000616218	5331	5332	1	Built-up	0.0009
5337	1	Built-up	0.0009	BB	0.0009	5336	5337	1	Built-up	0.0018
5338	1	Built-up	0.000616208	BB	0.000616208	5337	5338	1	Built-up	0.000616213
5342	1	Built-up	0.000616208	BB	0.000616208	5341	5342	1	Built-up	0.0009
5343	1	Built-up	0.000616208	BB	0.000616208	5342	5343	1	Built-up	0.003992
5351	1	Built-up	0.00886702	BB	0.00886702	5350	5351	1	Built-up	0.00122884
5359	1	Built-up	0.00309092	BB	0.00309092	5358	5359	1	Built-up	0.0141438
5368	1	Built-up	0.000616208	BB	0.000616208	5367	5368	1	Built-up	0.000616208
5370	1	Built-up	0.000616208	BB	0.000616208	5369	5370	1	Built-up	0.0009
5372	1	Built-up	0.000616208	BB	0.000616208	5371	5372	1	Built-up	0.00139363
5377	1	Built-up	0.00340856	BB	0.00340856	5376	5377	1	Built-up	0.000576343
5380	1	Built-up	0.000616218	BB	0.000616218	5379	5380	1	Built-up	0.014549
5381	1	Built-up	0.000616218	BB	0.000616218	5380	5381	1	Built-up	0.000616218
5387	1	Built-up	0.0018	BB	0.0018	5386	5387	1	Built-up	0.0009
5394	1	Built-up	0.0009	BB	0.0009	5393	5394	1	Built-up	0.000576343
5398	1	Built-up	0.00481258	BB	0.00481258	5397	5398	1	Built-up	0.000616208
5402	1	Built-up	0.000616218	BB	0.000616218	5401	5402	1	Built-up	0.00589441
5426	1	Built-up	0.0213391	BB	0.0213391	5425	5426	1	Built-up	0.00498944
5427	1	Built-up	0.000616218	BB	0.000616218	5426	5427	1	Built-up	0.0009
5429	1	Built-up	0.000616218	BB	0.000616218	5428	5429	1	Built-up	0.0009
5441	1	Built-up	0.000576343	BB	0.000576343	5440	5441	1	Built-up	0.000576343
5445	1	Built-up	0.000576343	BB	0.000576343	5444	5445	1	Built-up	0.000616208
5450	1	Built-up	0.000616218	BB	0.000616218	5449	5450	1	Built-up	0.00303824
5453	1	Built-up	0.00644579	BB	0.00644579	5452	5453	1	Built-up	0.0581496
5454	1	Built-up	0.0234115	BB	0.0234115	5453	5454	1	Built-up	0.0113333
5463	1	Built-up	0.0018	BB	0.0018	5462	5463	1	Built-up	0.0009
5473	1	Built-up	0.000616208	BB	0.000616208	5472	5473	1	Built-up	0.000616218
5475	1	Built-up	0.0018	BB	0.0018	5474	5475	1	Built-up	0.000616218
5476	1	Built-up	0.000616208	BB	0.000616208	5475	5476	1	Built-up	0.0009
5477	1	Built-up	0.00139364	BB	0.00139364	5476	5477	1	Built-up	0.000616213
5488	1	Built-up	0.000576343	BB	0.000576343	5487	5488	1	Built-up	0.000576343
5490	1	Built-up	0.000616218	BB	0.000616218	5489	5490	1	Built-up	0.0009
5498	1	Built-up	0.000616208	BB	0.000616208	5497	5498	1	Built-up	0.000616218
5499	1	Built-up	0.000616208	BB	0.000616208	5498	5499	1	Built-up	0.00185775
5502	1	Built-up	0.000616208	BB	0.000616208	5501	5502	1	Built-up	0.0009
5527	1	Built-up	0.000616208	BB	0.000616208	5526	5527	1	Built-up	0.000616218
5530	1	Built-up	0.00185773	BB	0.00185773	5529	5530	1	Built-up	0.0018
5551	1	Built-up	0.00754816	BB	0.00754816	5550	5551	1	Built-up	0.0206199
5555	1	Built-up	0.000616218	BB	0.000616218	5554	5555	1	Built-up	0.00780638
5560	1	Built-up	0.00213217	BB	0.00213217	5559	5560	1	Built-up	0.00239062
5561	1	Built-up	0.0138061	BB	0.0138061	5560	5561	1	Built-up	0.0285591
5562	1	Built-up	0.000616218	BB	0.000616218	5561	5562	1	Built-up	0.0009
5566	1	Built-up	0.000576343	BB	0.000576343	5565	5566	1	Built-up	0.0036
5569	1	Built-up	0.000616208	BB	0.000616208	5568	5569	1	Built-up	0.0009
5570	1	Built-up	0.0191969	BB	0.0191969	5569	5570	1	Built-up	0.000616218
5571	1	Built-up	0.000616208	BB	0.000616208	5570	5571	1	Built-up	0.00211215
5576	1	Built-up	0.00104595	BB	0.00104595	5575	5576	1	Built-up	0.0009
5587	1	Built-up	0.000616218	BB	0.000616218	5586	5587	1	Built-up	0.00104595
5594	1	Built-up	0.000616213	BB	0.000616213	5593	5594	1	Built-up	0.00293288
5595	1	Built-up	0.00271847	BB	0.00271847	5594	5595	1	Built-up	0.00121487
5601	1	Built-up	0.0009	BB	0.0009	5600	5601	1	Built-up	0.0009
5605	1	Built-up	0.0009	BB	0.0009	5604	5605	1	Built-up	0.000616218
5611	1	Built-up	0.0251388	BB	0.0251388	5610	5611	1	Built-up	0.00121487
5612	1	Built-up	0.000616218	BB	0.000616218	5611	5612	1	Built-up	0.000616208
5617	1	Built-up	0.00129576	BB	0.00129576	5616	5617	1	Built-up	0.00122884
5619	1	Built-up	0.00368394	BB	0.00368394	5618	5619	1	Built-up	0.000576343
5624	1	Built-up	0.000616208	BB	0.000616208	5623	5624	1	Built-up	0.000616218
5628	1	Built-up	0.00318717	BB	0.00318717	5627	5628	1	Built-up	0.00203505
5635	1	Built-up	0.000616218	BB	0.000616218	5634	5635	1	Built-up	0.0018
5636	1	Built-up	0.000616218	BB	0.000616218	5635	5636	1	Built-up	0.00122884
5637	1	Built-up	0.00121487	BB	0.00121487	5636	5637	1	Built-up	0.0768171
5645	1	Built-up	0.00234086	BB	0.00234086	5644	5645	1	Built-up	0.000576343
5646	1	Built-up	0.0009	BB	0.0009	5645	5646	1	Built-up	0.00835257
5648	1	Built-up	0.0109379	BB	0.0109379	5647	5648	1	Built-up	0.0045
5649	1	Built-up	0.00121486	BB	0.00121486	5648	5649	1	Built-up	0.000616218
5651	1	Built-up	0.000616208	BB	0.000616208	5650	5651	1	Built-up	0.000576343
5667	1	Built-up	0.00122886	BB	0.00122886	5666	5667	1	Built-up	0.00672031
5669	1	Built-up	0.000576343	BB	0.000576343	5668	5669	1	Built-up	0.0009
5670	1	Built-up	0.000616218	BB	0.000616218	5669	5670	1	Built-up	0.000576343
5671	1	Built-up	0.0009	BB	0.0009	5670	5671	1	Built-up	0.00125568
5680	1	Built-up	0.0009	BB	0.0009	5679	5680	1	Built-up	0.00203405
5682	1	Built-up	0.000616208	BB	0.000616208	5681	5682	1	Built-up	0.0009
5687	1	Built-up	0.000576343	BB	0.000576343	5686	5687	1	Built-up	0.000616218
5693	1	Built-up	0.0009	BB	0.0009	5692	5693	1	Built-up	0.000616218
5696	1	Built-up	0.0063	BB	0.0063	5695	5696	1	Built-up	0.0063
5720	1	Built-up	0.00180389	BB	0.00180389	5719	5720	1	Built-up	0.0009
5721	1	Built-up	0.000616208	BB	0.000616208	5720	5721	1	Built-up	0.000616218
5722	1	Built-up	0.000576343	BB	0.000576343	5721	5722	1	Built-up	0.0018
5724	1	Built-up	0.00122884	BB	0.00122884	5723	5724	1	Built-up	0.000616218
5732	1	Built-up	0.000616218	BB	0.000616218	5731	5732	1	Built-up	0.0112483
5733	1	Built-up	0.00197218	BB	0.00197218	5732	5733	1	Built-up	0.0009
5734	1	Built-up	0.000616218	BB	0.000616218	5733	5734	1	Built-up	0.000576343
5735	1	Built-up	0.000616218	BB	0.000616218	5734	5735	1	Built-up	0.00478514
5742	1	Built-up	0.00129574	BB	0.00129574	5741	5742	1	Built-up	0.00122886
5749	1	Built-up	0.000616208	BB	0.000616208	5748	5749	1	Built-up	0.000616208
5765	1	Built-up	0.000616218	BB	0.000616218	5764	5765	1	Built-up	0.0009
5779	1	Built-up	0.000616208	BB	0.000616208	5778	5779	1	Built-up	0.0324437
5780	1	Built-up	0.000616208	BB	0.000616208	5779	5780	1	Built-up	0.000616208
5781	1	Built-up	0.00403724	BB	0.00403724	5780	5781	1	Built-up	0.00288009
5782	1	Built-up	0.000616208	BB	0.000616208	5781	5782	1	Built-up	0.000576343
5793	1	Built-up	0.00121487	BB	0.00121487	5792	5793	1	Built-up	0.000616218
5795	1	Built-up	0.00874632	BB	0.00874632	5794	5795	1	Built-up	0.0115217
5803	1	Built-up	0.000616213	BB	0.000616213	5802	5803	1	Built-up	0.0009
5814	1	Built-up	0.0009	BB	0.0009	5813	5814	1	Built-up	0.00122886
5829	1	Built-up	0.0009	BB	0.0009	5828	5829	1	Built-up	0.000616208
5837	1	Built-up	0.00419506	BB	0.00419506	5836	5837	1	Built-up	0.0009
5838	1	Built-up	0.00654454	BB	0.00654454	5837	5838	1	Built-up	0.00139369
5840	1	Built-up	0.000616208	BB	0.000616208	5839	5840	1	Built-up	0.0009
5841	1	Built-up	0.0018	BB	0.0018	5840	5841	1	Built-up	0.0152101
5851	1	Built-up	0.00122886	BB	0.00122886	5850	5851	1	Built-up	0.000616218
5852	1	Built-up	0.0009	BB	0.0009	5851	5852	1	Built-up	0.000616218
5861	1	Built-up	0.0045671	BB	0.0045671	5860	5861	1	Built-up	0.0018
5876	1	Built-up	0.0266507	BB	0.0266507	5875	5876	1	Built-up	0.000616208
5877	1	Built-up	0.000616218	BB	0.000616218	5876	5877	1	Built-up	0.0188496
5879	1	Built-up	0.000616218	BB	0.000616218	5878	5879	1	Built-up	0.0265203
5886	1	Built-up	0.00742383	BB	0.00742383	5885	5886	1	Built-up	0.000616218
5898	1	Built-up	0.000616208	BB	0.000616208	5897	5898	1	Built-up	0.0018
5900	1	Built-up	0.000616208	BB	0.000616208	5899	5900	1	Built-up	0.00318947
5901	1	Built-up	0.000616208	BB	0.000616208	5900	5901	1	Built-up	0.0009
5903	1	Built-up	0.00134983	BB	0.00134983	5902	5903	1	Built-up	0.000616218
5905	1	Built-up	0.000576343	BB	0.000576343	5904	5905	1	Built-up	0.0009
5910	1	Built-up	0.000576343	BB	0.000576343	5909	5910	1	Built-up	0.000616218
5915	1	Built-up	0.00213225	BB	0.00213225	5914	5915	1	Built-up	0.0009
5922	1	Built-up	0.00293505	BB	0.00293505	5921	5922	1	Built-up	0.000616218
5927	1	Built-up	0.000616213	BB	0.000616213	5926	5927	1	Built-up	0.00493143
5929	1	Built-up	0.00871392	BB	0.00871392	5928	5929	1	Built-up	0.000616218
5930	1	Built-up	0.000616213	BB	0.000616213	5929	5930	1	Built-up	0.0018
5933	1	Built-up	0.0018	BB	0.0018	5932	5933	1	Built-up	0.00979414
5937	1	Built-up	0.00125568	BB	0.00125568	5936	5937	1	Built-up	0.0018
5948	1	Built-up	0.0009	BB	0.0009	5947	5948	1	Built-up	0.000616218
5957	1	Built-up	0.00121487	BB	0.00121487	5956	5957	1	Built-up	0.0009
5961	1	Built-up	0.000616208	BB	0.000616208	5960	5961	1	Built-up	0.00211344
5970	1	Built-up	0.0036	BB	0.0036	5969	5970	1	Built-up	0.0009
5971	1	Built-up	0.0191831	BB	0.0191831	5970	5971	1	Built-up	0.0018
5974	1	Built-up	0.000616218	BB	0.000616218	5973	5974	1	Built-up	0.0009
5977	1	Built-up	0.00122886	BB	0.00122886	5976	5977	1	Built-up	0.0009
5978	1	Built-up	0.000616218	BB	0.000616218	5977	5978	1	Built-up	0.0009
5979	1	Built-up	0.000616218	BB	0.000616218	5978	5979	1	Built-up	0.000616218
5980	1	Built-up	0.000616218	BB	0.000616218	5979	5980	1	Built-up	0.00208504
5994	1	Built-up	0.00180388	BB	0.00180388	5993	5994	1	Built-up	0.0009
5999	1	Built-up	0.0295677	BB	0.0295677	5998	5999	1	Built-up	0.0036
6005	1	Built-up	0.00638917	BB	0.00638917	6004	6005	1	Built-up	0.00215568
6006	1	Built-up	0.0009	BB	0.0009	6005	6006	1	Built-up	0.0009
6010	1	Built-up	0.000616218	BB	0.000616218	6009	6010	1	Built-up	0.0027
6015	1	Built-up	0.00122885	BB	0.00122885	6014	6015	1	Built-up	0.000616218
6028	1	Built-up	0.0009	BB	0.0009	6027	6028	1	Built-up	0.000576343
6032	1	Built-up	0.0018	BB	0.0018	6031	6032	1	Built-up	0.0009
6040	1	Built-up	0.00122886	BB	0.00122886	6039	6040	1	Built-up	0.0009
6052	1	Built-up	0.000576343	BB	0.000576343	6051	6052	1	Built-up	0.000616208
6055	1	Built-up	0.000616208	BB	0.000616208	6054	6055	1	Built-up	0.0009
6058	1	Built-up	0.000576343	BB	0.000576343	6057	6058	1	Built-up	0.000616218
6061	1	Built-up	0.0299947	BB	0.0299947	6060	6061	1	Built-up	0.0009
6071	1	Built-up	0.000616218	BB	0.000616218	6070	6071	1	Built-up	0.000616218
6072	1	Built-up	0.0108336	BB	0.0108336	6071	6072	1	Built-up	0.000616218
6074	1	Built-up	0.000616218	BB	0.000616218	6073	6074	1	Built-up	0.0161489
6079	1	Built-up	0.00278168	BB	0.00278168	6078	6079	1	Built-up	0.0009
6081	1	Built-up	0.0284355	BB	0.0284355	6080	6081	1	Built-up	0.00211212
6086	1	Built-up	0.000616208	BB	0.000616208	6085	6086	1	Built-up	0.000616218
6090	1	Built-up	0.00256846	BB	0.00256846	6089	6090	1	Built-up	0.000576343
6101	1	Built-up	0.000616218	BB	0.000616218	6100	6101	1	Built-up	0.0149566
6105	1	Built-up	0.0124049	BB	0.0124049	6104	6105	1	Built-up	0.0009
6110	1	Built-up	0.00180388	BB	0.00180388	6109	6110	1	Built-up	0.0009
6111	1	Built-up	0.000616208	BB	0.000616208	6110	6111	1	Built-up	0.0018
6112	1	Built-up	0.0009	BB	0.0009	6111	6112	1	Built-up	0.0009
6114	1	Built-up	0.000616208	BB	0.000616208	6113	6114	1	Built-up	0.0053618
6115	1	Built-up	0.000616208	BB	0.000616208	6114	6115	1	Built-up	0.00180385
6118	1	Built-up	0.000616208	BB	0.000616208	6117	6118	1	Built-up	0.000576343
6119	1	Built-up	0.0009	BB	0.0009	6118	6119	1	Built-up	0.0036
6123	1	Built-up	0.000616208	BB	0.000616208	6122	6123	1	Built-up	0.000576343
6128	1	Built-up	0.0222519	BB	0.0222519	6127	6128	1	Built-up	0.000576343
6144	1	Built-up	0.0009	BB	0.0009	6143	6144	1	Built-up	0.000616218
6152	1	Built-up	0.000616218	BB	0.000616218	6151	6152	1	Built-up	0.00121487
6153	1	Built-up	0.000576343	BB	0.000576343	6152	6153	1	Built-up	0.0033002
6158	1	Built-up	0.000576343	BB	0.000576343	6157	6158	1	Built-up	0.0036
6160	1	Built-up	0.000616218	BB	0.000616218	6159	6160	1	Built-up	0.00543721
6163	1	Built-up	0.000616213	BB	0.000616213	6162	6163	1	Built-up	0.000576343
6165	1	Built-up	0.000576343	BB	0.000576343	6164	6165	1	Built-up	0.000576343
6168	1	Built-up	0.00129574	BB	0.00129574	6167	6168	1	Built-up	0.0128073
6171	1	Built-up	0.000576343	BB	0.000576343	6170	6171	1	Built-up	0.0247315
6172	1	Built-up	0.00213223	BB	0.00213223	6171	6172	1	Built-up	0.0009
6175	1	Built-up	0.0024182	BB	0.0024182	6174	6175	1	Built-up	0.0009
6176	1	Built-up	0.00121487	BB	0.00121487	6175	6176	1	Built-up	0.00129574
6178	1	Built-up	0.000616208	BB	0.000616208	6177	6178	1	Built-up	0.000576343
6181	1	Built-up	0.00125568	BB	0.00125568	6180	6181	1	Built-up	0.000616218
6188	1	Built-up	0.000616218	BB	0.000616218	6187	6188	1	Built-up	0.0100022
6192	1	Built-up	0.000616208	BB	0.000616208	6191	6192	1	Built-up	0.0054
6203	1	Built-up	0.00562189	BB	0.00562189	6202	6203	1	Built-up	0.0009
6218	1	Built-up	0.0009	BB	0.0009	6217	6218	1	Built-up	0.000576343
6225	1	Built-up	0.000616218	BB	0.000616218	6224	6225	1	Built-up	0.0036
6226	1	Built-up	0.00343308	BB	0.00343308	6225	6226	1	Built-up	0.0009
6229	1	Built-up	0.0009	BB	0.0009	6228	6229	1	Built-up	0.000616218
6230	1	Built-up	0.000616213	BB	0.000616213	6229	6230	1	Built-up	0.0377911
6236	1	Built-up	0.0009	BB	0.0009	6235	6236	1	Built-up	0.000616208
6243	1	Built-up	0.000576343	BB	0.000576343	6242	6243	1	Built-up	0.0009
6247	1	Built-up	0.000616218	BB	0.000616218	6246	6247	1	Built-up	0.0009
6253	1	Built-up	0.000616213	BB	0.000616213	6252	6253	1	Built-up	0.0027
6260	1	Built-up	0.00122884	BB	0.00122884	6259	6260	1	Built-up	0.00224516
6266	1	Built-up	0.00304434	BB	0.00304434	6265	6266	1	Built-up	0.000576343
6267	1	Built-up	0.000576343	BB	0.000576343	6266	6267	1	Built-up	0.00139363
6271	1	Built-up	0.0009	BB	0.0009	6270	6271	1	Built-up	0.00239062
6278	1	Built-up	0.00197218	BB	0.00197218	6277	6278	1	Built-up	0.000576343
6288	1	Built-up	0.0250449	BB	0.0250449	6287	6288	1	Built-up	0.0045
6291	1	Built-up	0.000616208	BB	0.000616208	6290	6291	1	Built-up	0.0009
6293	1	Built-up	0.00290057	BB	0.00290057	6292	6293	1	Built-up	0.0018
6298	1	Built-up	0.00303825	BB	0.00303825	6297	6298	1	Built-up	0.0009
6317	1	Built-up	0.0009	BB	0.0009	6316	6317	1	Built-up	0.0009
6322	1	Built-up	0.000616213	BB	0.000616213	6321	6322	1	Built-up	0.0009
6324	1	Built-up	0.000616208	BB	0.000616208	6323	6324	1	Built-up	0.00197227
6334	1	Built-up	0.00898818	BB	0.00898818	6333	6334	1	Built-up	0.00385634
6341	1	Built-up	0.00122886	BB	0.00122886	6340	6341	1	Built-up	0.00626689
6345	1	Built-up	0.000616208	BB	0.000616208	6344	6345	1	Built-up	0.0009
6349	1	Built-up	0.0054	BB	0.0054	6348	6349	1	Built-up	0.0009
6356	1	Built-up	0.0009	BB	0.0009	6355	6356	1	Built-up	0.000576343
6362	1	Built-up	0.00121487	BB	0.00121487	6361	6362	1	Built-up	0.0009
6384	1	Built-up	0.000616208	BB	0.000616208	6383	6384	1	Built-up	0.00125568
6385	1	Built-up	0.0036	BB	0.0036	6384	6385	1	Built-up	0.0009
6386	1	Built-up	0.0009	BB	0.0009	6385	6386	1	Built-up	0.086189
6388	1	Built-up	0.000576343	BB	0.000576343	6387	6388	1	Built-up	0.0018
6390	1	Built-up	0.00121486	BB	0.00121486	6389	6390	1	Built-up	0.000616208
6398	1	Built-up	0.0359119	BB	0.0359119	6397	6398	1	Built-up	0.00617599
6400	1	Built-up	0.000616218	BB	0.000616218	6399	6400	1	Built-up	0.0427788
6401	1	Built-up	0.0009	BB	0.0009	6400	6401	1	Built-up	0.000616218
6426	1	Built-up	0.000616218	BB	0.000616218	6425	6426	1	Built-up	0.000616218
6430	1	Built-up	0.000616218	BB	0.000616218	6429	6430	1	Built-up	0.00180389
6434	1	Built-up	0.000616213	BB	0.000616213	6433	6434	1	Built-up	0.000576343
6435	1	Built-up	0.00122885	BB	0.00122885	6434	6435	1	Built-up	0.0009
6443	1	Built-up	0.00104595	BB	0.00104595	6442	6443	1	Built-up	0.00507634
6457	1	Built-up	0.003992	BB	0.003992	6456	6457	1	Built-up	0.0009
6469	1	Built-up	0.00200578	BB	0.00200578	6468	6469	1	Built-up	0.0009
6471	1	Built-up	0.000616208	BB	0.000616208	6470	6471	1	Built-up	0.0036
6478	1	Built-up	0.0009	BB	0.0009	6477	6478	1	Built-up	0.00122884
6481	1	Built-up	0.000616218	BB	0.000616218	6480	6481	1	Built-up	0.0401962
6483	1	Built-up	0.000616218	BB	0.000616218	6482	6483	1	Built-up	0.00746732
6484	1	Built-up	0.00122886	BB	0.00122886	6483	6484	1	Built-up	0.0009
6486	1	Built-up	0.0027	BB	0.0027	6485	6486	1	Built-up	0.00121487
6494	1	Built-up	0.000616208	BB	0.000616208	6493	6494	1	Built-up	0.0018
6499	1	Built-up	0.0009	BB	0.0009	6498	6499	1	Built-up	0.000576343
6509	1	Built-up	0.0027	BB	0.0027	6508	6509	1	Built-up	0.00367869
6515	1	Built-up	0.000616213	BB	0.000616213	6514	6515	1	Built-up	0.0018
6541	1	Built-up	0.0009	BB	0.0009	6540	6541	1	Built-up	0.000616218
6542	1	Built-up	0.00122885	BB	0.00122885	6541	6542	1	Built-up	0.0018
6549	1	Built-up	0.00125568	BB	0.00125568	6548	6549	1	Built-up	0.00450549
6566	1	Built-up	0.000616218	BB	0.000616218	6565	6566	1	Built-up	0.000576343
6568	1	Built-up	0.000616218	BB	0.000616218	6567	6568	1	Built-up	0.00219577
6569	1	Built-up	0.000576343	BB	0.000576343	6568	6569	1	Built-up	0.000576343
6571	1	Built-up	0.00213223	BB	0.00213223	6570	6571	1	Built-up	0.000576343
6582	1	Built-up	0.000576343	BB	0.000576343	6581	6582	1	Built-up	0.0081
6585	1	Built-up	0.000576343	BB	0.000576343	6584	6585	1	Built-up	0.0009
6593	1	Built-up	0.00057635	BB	0.00057635	6592	6593	1	Built-up	0.0027986
6599	1	Built-up	0.00104597	BB	0.00104597	6598	6599	1	Built-up	0.00717871
6600	1	Built-up	0.000616213	BB	0.000616213	6599	6600	1	Built-up	0.0009
6622	1	Built-up	0.000576343	BB	0.000576343	6621	6622	1	Built-up	0.0009
6624	1	Built-up	0.000616218	BB	0.000616218	6623	6624	1	Built-up	0.000616208
6628	1	Built-up	0.00125574	BB	0.00125574	6627	6628	1	Built-up	0.00122884
6633	1	Built-up	0.000616218	BB	0.000616218	6632	6633	1	Built-up	0.0009
6642	1	Built-up	0.00236643	BB	0.00236643	6641	6642	1	Built-up	0.0244903
6648	1	Built-up	0.000576343	BB	0.000576343	6647	6648	1	Built-up	0.000616218
6658	1	Built-up	0.00122886	BB	0.00122886	6657	6658	1	Built-up	0.00329414
6662	1	Built-up	0.000576343	BB	0.000576343	6661	6662	1	Built-up	0.0605757
6664	1	Built-up	0.000616213	BB	0.000616213	6663	6664	1	Built-up	0.000616208
6670	1	Built-up	0.000576343	BB	0.000576343	6669	6670	1	Built-up	0.000576343
6673	1	Built-up	0.0236743	BB	0.0236743	6672	6673	1	Built-up	0.0149092
6692	1	Built-up	0.00447519	BB	0.00447519	6691	6692	1	Built-up	0.00129574
6694	1	Built-up	0.0074145	BB	0.0074145	6693	6694	1	Built-up	0.000616208
6695	1	Built-up	0.00122885	BB	0.00122885	6694	6695	1	Built-up	0.00859444
6698	1	Built-up	0.000616213	BB	0.000616213	6697	6698	1	Built-up	0.0397473
6699	1	Built-up	0.000616213	BB	0.000616213	6698	6699	1	Built-up	0.0009
6707	1	Built-up	0.0009	BB	0.0009	6706	6707	1	Built-up	0.00122886
6728	1	Built-up	0.0009	BB	0.0009	6727	6728	1	Built-up	0.0018
6729	1	Built-up	0.000616208	BB	0.000616208	6728	6729	1	Built-up	0.0009
6747	1	Built-up	0.0009	BB	0.0009	6746	6747	1	Built-up	0.000576343
6748	1	Built-up	0.00471309	BB	0.00471309	6747	6748	1	Built-up	0.00239062
6753	1	Built-up	0.000616218	BB	0.000616218	6752	6753	1	Built-up	0.00218655
6754	1	Built-up	0.000616213	BB	0.000616213	6753	6754	1	Built-up	0.0147179
6755	1	Built-up	0.00122885	BB	0.00122885	6754	6755	1	Built-up	0.0009
6762	1	Built-up	0.000616208	BB	0.000616208	6761	6762	1	Built-up	0.0009
6786	1	Built-up	0.00125568	BB	0.00125568	6785	6786	1	Built-up	0.000576343
6788	1	Built-up	0.00121487	BB	0.00121487	6787	6788	1	Built-up	0.0009
6792	1	Built-up	0.0018	BB	0.0018	6791	6792	1	Built-up	0.0162305
6801	1	Built-up	0.00470124	BB	0.00470124	6800	6801	1	Built-up	0.0629386
6806	1	Built-up	0.00122885	BB	0.00122885	6805	6806	1	Built-up	0.00239062
6809	1	Built-up	0.00180388	BB	0.00180388	6808	6809	1	Built-up	0.0009
6811	1	Built-up	0.111416	BB	0.111416	6810	6811	1	Built-up	0.0009
6820	1	Built-up	0.00125574	BB	0.00125574	6819	6820	1	Built-up	0.000576343
6827	1	Built-up	0.00121487	BB	0.00121487	6826	6827	1	Built-up	0.000616218
6828	1	Built-up	0.000616218	BB	0.000616218	6827	6828	1	Built-up	0.0045
6830	1	Built-up	0.000616218	BB	0.000616218	6829	6830	1	Built-up	0.0063
6864	1	Built-up	0.000616213	BB	0.000616213	6863	6864	1	Built-up	0.0009
6896	1	Built-up	0.000576343	BB	0.000576343	6895	6896	1	Built-up	0.0081
6898	1	Built-up	0.0009	BB	0.0009	6897	6898	1	Built-up	0.0115633
6905	1	Built-up	0.0009	BB	0.0009	6904	6905	1	Built-up	0.0207094
6906	1	Built-up	0.0045	BB	0.0045	6905	6906	1	Built-up	0.000576343
6925	1	Built-up	0.00147634	BB	0.00147634	6924	6925	1	Built-up	0.00358414
6934	1	Built-up	0.000576343	BB	0.000576343	6933	6934	1	Built-up	0.000616208
6935	1	Built-up	0.000576343	BB	0.000576343	6934	6935	1	Built-up	0.00254822
6937	1	Built-up	0.000616218	BB	0.000616218	6936	6937	1	Built-up	0.000576343
6943	1	Built-up	0.00122886	BB	0.00122886	6942	6943	1	Built-up	0.0027
6964	1	Built-up	0.00125574	BB	0.00125574	6963	6964	1	Built-up	0.0009
6966	1	Built-up	0.000616218	BB	0.000616218	6965	6966	1	Built-up	0.00121487
6967	1	Built-up	0.00122886	BB	0.00122886	6966	6967	1	Built-up	0.00121487
6991	1	Built-up	0.000616218	BB	0.000616218	6990	6991	1	Built-up	0.000616208
6996	1	Built-up	0.000616213	BB	0.000616213	6995	6996	1	Built-up	0.000616208
7010	1	Built-up	0.000616218	BB	0.000616218	7009	7010	1	Built-up	0.00305568
7018	1	Built-up	0.00287886	BB	0.00287886	7017	7018	1	Built-up	0.0009
7025	1	Built-up	0.000616213	BB	0.000616213	7024	7025	1	Built-up	0.000576343
7026	1	Built-up	0.000616208	BB	0.000616208	7025	7026	1	Built-up	0.00481944
7028	1	Built-up	0.0116663	BB	0.0116663	7027	7028	1	Built-up	0.000616208
7030	1	Built-up	0.00318944	BB	0.00318944	7029	7030	1	Built-up	0.000616208
7044	1	Built-up	0.0045	BB	0.0045	7043	7044	1	Built-up	0.0036
7064	1	Built-up	0.0830862	BB	0.0830862	7063	7064	1	Built-up	0.000616208
7066	1	Built-up	0.0027	BB	0.0027	7065	7066	1	Built-up	0.000616208
7083	1	Built-up	0.0105817	BB	0.0105817	7082	7083	1	Built-up	0.000616218
7084	1	Built-up	0.000616218	BB	0.000616218	7083	7084	1	Built-up	0.000576343
7085	1	Built-up	0.000616218	BB	0.000616218	7084	7085	1	Built-up	0.00139369
7087	1	Built-up	0.000616218	BB	0.000616218	7086	7087	1	Built-up	0.0009
7095	1	Built-up	0.0190196	BB	0.0190196	7094	7095	1	Built-up	0.000616208
7101	1	Built-up	0.000616208	BB	0.000616208	7100	7101	1	Built-up	0.000616218
7122	1	Built-up	0.000616218	BB	0.000616218	7121	7122	1	Built-up	0.0009
7125	1	Built-up	0.00125568	BB	0.00125568	7124	7125	1	Built-up	0.000616208
7126	1	Built-up	0.000616213	BB	0.000616213	7125	7126	1	Built-up	0.00276162
7130	1	Built-up	0.0761306	BB	0.0761306	7129	7130	1	Built-up	0.409063
7131	1	Built-up	0.0027	BB	0.0027	7130	7131	1	Built-up	0.0009
7145	1	Built-up	0.000576343	BB	0.000576343	7144	7145	1	Built-up	0.00236643
7154	1	Built-up	0.000616213	BB	0.000616213	7153	7154	1	Built-up	0.000616218
7155	1	Built-up	0.000616213	BB	0.000616213	7154	7155	1	Built-up	0.000616218
7157	1	Built-up	0.0445429	BB	0.0445429	7156	7157	1	Built-up	0.000616213
7162	1	Built-up	0.00330847	BB	0.00330847	7161	7162	1	Built-up	0.0009
7167	1	Built-up	0.00121487	BB	0.00121487	7166	7167	1	Built-up	0.00555469
7169	1	Built-up	0.00510008	BB	0.00510008	7168	7169	1	Built-up	0.0009
7185	1	Built-up	0.00208504	BB	0.00208504	7184	7185	1	Built-up	0.0018
7186	1	Built-up	0.000616218	BB	0.000616218	7185	7186	1	Built-up	0.0009
7187	1	Built-up	0.000616218	BB	0.000616218	7186	7187	1	Built-up	0.000616218
7217	1	Built-up	0.0327272	BB	0.0327272	7216	7217	1	Built-up	0.0009
7218	1	Built-up	0.00104597	BB	0.00104597	7217	7218	1	Built-up	0.000576343
7231	1	Built-up	0.000576343	BB	0.000576343	7230	7231	1	Built-up	0.000616218
7235	1	Built-up	0.0266865	BB	0.0266865	7234	7235	1	Built-up	0.00304434
7238	1	Built-up	0.0027	BB	0.0027	7237	7238	1	Built-up	0.0009
7258	1	Built-up	0.00532773	BB	0.00532773	7257	7258	1	Built-up	0.00122884
7260	1	Built-up	0.000616208	BB	0.000616208	7259	7260	1	Built-up	0.000576343
7263	1	Built-up	0.0113649	BB	0.0113649	7262	7263	1	Built-up	0.0009
7264	1	Built-up	0.00239062	BB	0.00239062	7263	7264	1	Built-up	0.0045
7266	1	Built-up	0.000576343	BB	0.000576343	7265	7266	1	Built-up	0.0054
7270	1	Built-up	0.000616218	BB	0.000616218	7269	7270	1	Built-up	0.0018
7292	1	Built-up	0.000616208	BB	0.000616208	7291	7292	1	Built-up	0.000616208
7294	1	Built-up	0.0009	BB	0.0009	7293	7294	1	Built-up	0.000616208
7300	1	Built-up	0.000616218	BB	0.000616218	7299	7300	1	Built-up	0.000616218
7310	1	Built-up	0.00211215	BB	0.00211215	7309	7310	1	Built-up	0.0018
7311	1	Built-up	0.0009	BB	0.0009	7310	7311	1	Built-up	0.000616218
7314	1	Built-up	0.0521422	BB	0.0521422	7313	7314	1	Built-up	0.00185773
7315	1	Built-up	0.000616213	BB	0.000616213	7314	7315	1	Built-up	0.000616208
7322	1	Built-up	0.00180385	BB	0.00180385	7321	7322	1	Built-up	0.00718223
7327	1	Built-up	0.277665	BB	0.277665	7326	7327	1	Built-up	0.0018
7343	1	Built-up	0.0009	BB	0.0009	7342	7343	1	Built-up	0.00606322
7344	1	Built-up	0.0018	BB	0.0018	7343	7344	1	Built-up	0.000616208
7346	1	Built-up	0.000616208	BB	0.000616208	7345	7346	1	Built-up	0.000616208
7354	1	Built-up	0.00765563	BB	0.00765563	7353	7354	1	Built-up	0.00125568
7365	1	Built-up	0.000616218	BB	0.000616218	7364	7365	1	Built-up	0.000616218
7371	1	Built-up	0.00188171	BB	0.00188171	7370	7371	1	Built-up	0.000576343
7372	1	Built-up	0.0187525	BB	0.0187525	7371	7372	1	Built-up	0.0018
7373	1	Built-up	0.000616218	BB	0.000616218	7372	7373	1	Built-up	0.000576343
7384	1	Built-up	0.0027	BB	0.0027	7383	7384	1	Built-up	0.00122886
7386	1	Built-up	0.000616208	BB	0.000616208	7385	7386	1	Built-up	0.000576343
7387	1	Built-up	0.000616208	BB	0.000616208	7386	7387	1	Built-up	0.00725567
7388	1	Built-up	0.000616208	BB	0.000616208	7387	7388	1	Built-up	0.0009
7391	1	Built-up	0.0013498	BB	0.0013498	7390	7391	1	Built-up	0.00211212
7392	1	Built-up	0.000616208	BB	0.000616208	7391	7392	1	Built-up	0.00121487
7397	1	Built-up	0.000616208	BB	0.000616208	7396	7397	1	Built-up	0.000616208
7411	1	Built-up	0.00121486	BB	0.00121486	7410	7411	1	Built-up	0.0888319
7414	1	Built-up	0.000616208	BB	0.000616208	7413	7414	1	Built-up	0.000616218
7419	1	Built-up	0.0182267	BB	0.0182267	7418	7419	1	Built-up	0.0009
7420	1	Built-up	0.0009	BB	0.0009	7419	7420	1	Built-up	0.000616208
7424	1	Built-up	0.0009	BB	0.0009	7423	7424	1	Built-up	0.0137814
7425	1	Built-up	0.00211215	BB	0.00211215	7424	7425	1	Built-up	0.0009
7445	1	Built-up	0.000616208	BB	0.000616208	7444	7445	1	Built-up	0.0134537
7446	1	Built-up	0.00122886	BB	0.00122886	7445	7446	1	Built-up	0.000576343
7447	1	Built-up	0.00517875	BB	0.00517875	7446	7447	1	Built-up	0.00277888
7448	1	Built-up	0.00185776	BB	0.00185776	7447	7448	1	Built-up	0.000616218
7449	1	Built-up	0.000616208	BB	0.000616208	7448	7449	1	Built-up	0.000616218
7450	1	Built-up	0.000616208	BB	0.000616208	7449	7450	1	Built-up	0.00211347
7454	1	Built-up	0.00194977	BB	0.00194977	7453	7454	1	Built-up	0.0009
7459	1	Built-up	0.0009	BB	0.0009	7458	7459	1	Built-up	0.0009
7460	1	Built-up	0.0113892	BB	0.0113892	7459	7460	1	Built-up	0.0009
7461	1	Built-up	0.000616218	BB	0.000616218	7460	7461	1	Built-up	0.000616208
7483	1	Built-up	0.00330848	BB	0.00330848	7482	7483	1	Built-up	0.000616218
7491	1	Built-up	0.0009	BB	0.0009	7490	7491	1	Built-up	0.0009
7503	1	Built-up	0.000616205	BB	0.000616205	7502	7503	1	Built-up	0.000616218
7511	1	Built-up	0.000616208	BB	0.000616208	7510	7511	1	Built-up	0.000616218
7520	1	Built-up	0.0009	BB	0.0009	7519	7520	1	Built-up	0.000576343
7521	1	Built-up	0.0009	BB	0.0009	7520	7521	1	Built-up	0.00129574
7538	1	Built-up	0.000616213	BB	0.000616213	7537	7538	1	Built-up	0.00129577
7540	1	Built-up	0.0009	BB	0.0009	7539	7540	1	Built-up	0.00104597
7546	1	Built-up	0.000616208	BB	0.000616208	7545	7546	1	Built-up	0.00719852
7556	1	Built-up	0.000616218	BB	0.000616218	7555	7556	1	Built-up	0.0018
7557	1	Built-up	0.00122886	BB	0.00122886	7556	7557	1	Built-up	0.0018
7574	1	Built-up	0.000616208	BB	0.000616208	7573	7574	1	Built-up	0.0009
7588	1	Built-up	0.00121481	BB	0.00121481	7587	7588	1	Built-up	0.00122886
7599	1	Built-up	0.0148792	BB	0.0148792	7598	7599	1	Built-up	0.00293893
7612	1	Built-up	0.000616208	BB	0.000616208	7611	7612	1	Built-up	0.0009
7614	1	Built-up	0.000616208	BB	0.000616208	7613	7614	1	Built-up	0.0009
7616	1	Built-up	0.00200578	BB	0.00200578	7615	7616	1	Built-up	0.0009
7621	1	Built-up	0.0009	BB	0.0009	7620	7621	1	Built-up	0.000616208
7623	1	Built-up	0.0108	BB	0.0108	7622	7623	1	Built-up	0.0009
7624	1	Built-up	0.00121487	BB	0.00121487	7623	7624	1	Built-up	0.0027
7635	1	Built-up	0.000576343	BB	0.000576343	7634	7635	1	Built-up	0.0009
7640	1	Built-up	0.00287883	BB	0.00287883	7639	7640	1	Built-up	0.000616218
7641	1	Built-up	0.00122886	BB	0.00122886	7640	7641	1	Built-up	0.0111534
7646	1	Built-up	0.000616213	BB	0.000616213	7645	7646	1	Built-up	0.00702706
7649	1	Built-up	0.0161096	BB	0.0161096	7648	7649	1	Built-up	0.00121487
7653	1	Built-up	0.000576343	BB	0.000576343	7652	7653	1	Built-up	0.000576343
7666	1	Built-up	0.000616208	BB	0.000616208	7665	7666	1	Built-up	0.000576343
7681	1	Built-up	0.000576343	BB	0.000576343	7680	7681	1	Built-up	0.000616208
7682	1	Built-up	0.00931745	BB	0.00931745	7681	7682	1	Built-up	0.00122884
7690	1	Built-up	0.0027	BB	0.0027	7689	7690	1	Built-up	0.00490199
7697	1	Built-up	0.00139364	BB	0.00139364	7696	7697	1	Built-up	0.00524531
7714	1	Built-up	0.000616218	BB	0.000616218	7713	7714	1	Built-up	0.00122884
7719	1	Built-up	0.000616218	BB	0.000616218	7718	7719	1	Built-up	0.000576343
7724	1	Built-up	0.0293122	BB	0.0293122	7723	7724	1	Built-up	0.0174446
7726	1	Built-up	0.000576343	BB	0.000576343	7725	7726	1	Built-up	0.0009
7732	1	Built-up	0.0018	BB	0.0018	7731	7732	1	Built-up	0.00134983
7738	1	Built-up	0.00443245	BB	0.00443245	7737	7738	1	Built-up	0.00185775
7739	1	Built-up	0.00213222	BB	0.00213222	7738	7739	1	Built-up	0.0009
7741	1	Built-up	0.000616208	BB	0.000616208	7740	7741	1	Built-up	0.00296317
7742	1	Built-up	0.00356825	BB	0.00356825	7741	7742	1	Built-up	0.00650259
7745	1	Built-up	0.000576343	BB	0.000576343	7744	7745	1	Built-up	0.0027
7762	1	Built-up	0.000616218	BB	0.000616218	7761	7762	1	Built-up	0.000616218
7765	1	Built-up	0.000616213	BB	0.000616213	7764	7765	1	Built-up	0.0009
7766	1	Built-up	0.00239062	BB	0.00239062	7765	7766	1	Built-up	0.00125568
7768	1	Built-up	0.0009	BB	0.0009	7767	7768	1	Built-up	0.00725567
7777	1	Built-up	0.000616208	BB	0.000616208	7776	7777	1	Built-up	0.0009
7778	1	Built-up	0.000616208	BB	0.000616208	7777	7778	1	Built-up	0.00122884
7783	1	Built-up	0.0153093	BB	0.0153093	7782	7783	1	Built-up	0.000616218
7802	1	Built-up	0.00271311	BB	0.00271311	7801	7802	1	Built-up	0.000576343
7803	1	Built-up	0.000616218	BB	0.000616218	7802	7803	1	Built-up	0.00122884
7806	1	Built-up	0.000576343	BB	0.000576343	7805	7806	1	Built-up	0.000616208
7810	1	Built-up	0.0109787	BB	0.0109787	7809	7810	1	Built-up	0.0009
7811	1	Built-up	0.00402887	BB	0.00402887	7810	7811	1	Built-up	0.00122884
7812	1	Built-up	0.00197221	BB	0.00197221	7811	7812	1	Built-up	0.000616208
7814	1	Built-up	0.0018	BB	0.0018	7813	7814	1	Built-up	0.000576343
7825	1	Built-up	0.00515908	BB	0.00515908	7824	7825	1	Built-up	0.000616208
7826	1	Built-up	0.000576343	BB	0.000576343	7825	7826	1	Built-up	0.0107109
7827	1	Built-up	0.00236644	BB	0.00236644	7826	7827	1	Built-up	0.017834
7831	1	Built-up	0.0009	BB	0.0009	7830	7831	1	Built-up	0.00271847
7840	1	Built-up	0.000616218	BB	0.000616218	7839	7840	1	Built-up	0.00272531
7844	1	Built-up	0.00125574	BB	0.00125574	7843	7844	1	Built-up	0.00231325
7846	1	Built-up	0.00122886	BB	0.00122886	7845	7846	1	Built-up	0.00122889
7848	1	Built-up	0.000616213	BB	0.000616213	7847	7848	1	Built-up	0.000616208
7856	1	Built-up	0.000576343	BB	0.000576343	7855	7856	1	Built-up	0.0009
7874	1	Built-up	0.0257042	BB	0.0257042	7873	7874	1	Built-up	0.000616218
7875	1	Built-up	0.000616208	BB	0.000616208	7874	7875	1	Built-up	0.00241817
7877	1	Built-up	0.00482393	BB	0.00482393	7876	7877	1	Built-up	0.000616218
7885	1	Built-up	0.000616218	BB	0.000616218	7884	7885	1	Built-up	0.000616208
7887	1	Built-up	0.00480041	BB	0.00480041	7886	7887	1	Built-up	0.0009
7894	1	Built-up	0.000616218	BB	0.000616218	7893	7894	1	Built-up	0.000576343
7899	1	Built-up	0.000616213	BB	0.000616213	7898	7899	1	Built-up	0.000616218
7900	1	Built-up	0.0105349	BB	0.0105349	7899	7900	1	Built-up	0.00121487
7916	1	Built-up	0.0009	BB	0.0009	7915	7916	1	Built-up	0.000616208
7921	1	Built-up	0.000616218	BB	0.000616218	7920	7921	1	Built-up	0.0018
7926	1	Built-up	0.000576343	BB	0.000576343	7925	7926	1	Built-up	0.000576343
7938	1	Built-up	0.0036	BB	0.0036	7937	7938	1	Built-up	0.00104595
7939	1	Built-up	0.000616208	BB	0.000616208	7938	7939	1	Built-up	0.00211215
7940	1	Built-up	0.000616208	BB	0.000616208	7939	7940	1	Built-up	0.00746209
7941	1	Built-up	0.0009	BB	0.0009	7940	7941	1	Built-up	0.000616218
7952	1	Built-up	0.0009	BB	0.0009	7951	7952	1	Built-up	0.00366041
7953	1	Built-up	0.00129573	BB	0.00129573	7952	7953	1	Built-up	0.000616208
7955	1	Built-up	0.0238893	BB	0.0238893	7954	7955	1	Built-up	0.0009
7958	1	Built-up	0.0009	BB	0.0009	7957	7958	1	Built-up	0.0018
7960	1	Built-up	0.000576343	BB	0.000576343	7959	7960	1	Built-up	0.000616208
7979	1	Built-up	0.0009	BB	0.0009	7978	7979	1	Built-up	0.00402896
7982	1	Built-up	0.000616218	BB	0.000616218	7981	7982	1	Built-up	0.000616208
7985	1	Built-up	0.000616218	BB	0.000616218	7984	7985	1	Built-up	0.000616208
7992	1	Built-up	0.00251076	BB	0.00251076	7991	7992	1	Built-up	0.0009
7994	1	Built-up	0.000616218	BB	0.000616218	7993	7994	1	Built-up	0.0009
7995	1	Built-up	0.326273	BB	0.326273	7994	7995	1	Built-up	0.00351284
7998	1	Built-up	0.000616218	BB	0.000616218	7997	7998	1	Built-up	0.00611309
8008	1	Built-up	0.0900835	BB	0.0900835	8007	8008	1	Built-up	0.00679383
8021	1	Built-up	0.000576343	BB	0.000576343	8020	8021	1	Built-up	0.000616208
8027	1	Built-up	0.011205	BB	0.011205	8026	8027	1	Built-up	0.0009
8031	1	Built-up	0.00213217	BB	0.00213217	8030	8031	1	Built-up	0.000616208
8032	1	Built-up	0.000616218	BB	0.000616218	8031	8032	1	Built-up	0.00121487
8035	1	Built-up	0.000616218	BB	0.000616218	8034	8035	1	Built-up	0.000616208
8038	1	Built-up	0.000616218	BB	0.000616218	8037	8038	1	Built-up	0.0162741
8040	1	Built-up	0.000616213	BB	0.000616213	8039	8040	1	Built-up	0.0058459
8056	1	Built-up	0.200529	BB	0.200529	8055	8056	1	Built-up	0.0009
8077	1	Built-up	0.000616213	BB	0.000616213	8076	8077	1	Built-up	0.000616218
8079	1	Built-up	0.000616208	BB	0.000616208	8078	8079	1	Built-up	0.000616213
8082	1	Built-up	0.00250771	BB	0.00250771	8081	8082	1	Built-up	0.0057708
8083	1	Built-up	0.000616208	BB	0.000616208	8082	8083	1	Built-up	0.000616208
8084	1	Built-up	0.00125568	BB	0.00125568	8083	8084	1	Built-up	0.000616208
8106	1	Built-up	0.00426662	BB	0.00426662	8105	8106	1	Built-up	0.000576343
8114	1	Built-up	0.00239062	BB	0.00239062	8113	8114	1	Built-up	0.0009
8117	1	Built-up	0.00510117	BB	0.00510117	8116	8117	1	Built-up	0.0081
8118	1	Built-up	0.000616218	BB	0.000616218	8117	8118	1	Built-up	0.0009
8119	1	Built-up	0.0027	BB	0.0027	8118	8119	1	Built-up	0.0009
8135	1	Built-up	0.00197227	BB	0.00197227	8134	8135	1	Built-up	0.000616208
8146	1	Built-up	0.000616208	BB	0.000616208	8145	8146	1	Built-up	0.000616208
8155	1	Built-up	0.00129574	BB	0.00129574	8154	8155	1	Built-up	0.000616218
8166	1	Built-up	0.000616218	BB	0.000616218	8165	8166	1	Built-up	0.00121487
8169	1	Built-up	0.000616218	BB	0.000616218	8168	8169	1	Built-up	0.101502
8173	1	Built-up	0.00125568	BB	0.00125568	8172	8173	1	Built-up	0.0009
8175	1	Built-up	0.000616213	BB	0.000616213	8174	8175	1	Built-up	0.0009
8176	1	Built-up	0.0009	BB	0.0009	8175	8176	1	Built-up	0.000576343
8177	1	Built-up	0.000616208	BB	0.000616208	8176	8177	1	Built-up	0.0177177
8187	1	Built-up	0.0151537	BB	0.0151537	8186	8187	1	Built-up	0.00213225
8195	1	Built-up	0.0009	BB	0.0009	8194	8195	1	Built-up	0.000616208
8199	1	Built-up	0.00122886	BB	0.00122886	8198	8199	1	Built-up	0.0018
8201	1	Built-up	0.00231325	BB	0.00231325	8200	8201	1	Built-up	0.0045
8203	1	Built-up	0.0020851	BB	0.0020851	8202	8203	1	Built-up	0.000616208
8211	1	Built-up	0.000616213	BB	0.000616213	8210	8211	1	Built-up	0.00296883
8219	1	Built-up	0.0018	BB	0.0018	8218	8219	1	Built-up	0.000616208
8225	1	Built-up	0.00200585	BB	0.00200585	8224	8225	1	Built-up	0.0027
8228	1	Built-up	0.00437706	BB	0.00437706	8227	8228	1	Built-up	0.0009
8235	1	Built-up	0.00121486	BB	0.00121486	8234	8235	1	Built-up	0.0009
8237	1	Built-up	0.000616213	BB	0.000616213	8236	8237	1	Built-up	0.000616218
8243	1	Built-up	0.00537321	BB	0.00537321	8242	8243	1	Built-up	0.0018
8247	1	Built-up	0.000616208	BB	0.000616208	8246	8247	1	Built-up	0.0690032
8249	1	Built-up	0.000616208	BB	0.000616208	8248	8249	1	Built-up	0.0009
8251	1	Built-up	0.0009	BB	0.0009	8250	8251	1	Built-up	0.0009
8268	1	Built-up	0.00121487	BB	0.00121487	8267	8268	1	Built-up	0.000616218
8273	1	Built-up	0.00125568	BB	0.00125568	8272	8273	1	Built-up	0.000616208
8276	1	Built-up	0.000616208	BB	0.000616208	8275	8276	1	Built-up	0.0018
8277	1	Built-up	0.00122884	BB	0.00122884	8276	8277	1	Built-up	0.00197217
8278	1	Built-up	0.000616208	BB	0.000616208	8277	8278	1	Built-up	0.000616208
8288	1	Built-up	0.0009	BB	0.0009	8287	8288	1	Built-up	0.0009
8291	1	Built-up	0.000616218	BB	0.000616218	8290	8291	1	Built-up	0.000616218
8297	1	Built-up	0.0222024	BB	0.0222024	8296	8297	1	Built-up	0.000616218
8306	1	Built-up	0.000616213	BB	0.000616213	8305	8306	1	Built-up	0.00122884
8307	1	Built-up	0.00121486	BB	0.00121486	8306	8307	1	Built-up	0.00851014
8309	1	Built-up	0.000616208	BB	0.000616208	8308	8309	1	Built-up	0.0018
8313	1	Built-up	0.00139369	BB	0.00139369	8312	8313	1	Built-up	0.00413874
8326	1	Built-up	0.00671966	BB	0.00671966	8325	8326	1	Built-up	0.000576343
8332	1	Built-up	0.000616213	BB	0.000616213	8331	8332	1	Built-up	0.000616218
8336	1	Built-up	0.000616208	BB	0.000616208	8335	8336	1	Built-up	0.000576343
8337	1	Built-up	0.000616208	BB	0.000616208	8336	8337	1	Built-up	0.00226266
8338	1	Built-up	0.000616208	BB	0.000616208	8337	8338	1	Built-up	0.0018
8340	1	Built-up	0.000616208	BB	0.000616208	8339	8340	1	Built-up	0.000616208
8343	1	Built-up	0.0009	BB	0.0009	8342	8343	1	Built-up	0.000576343
8351	1	Built-up	0.000616218	BB	0.000616218	8350	8351	1	Built-up	0.0009
8354	1	Built-up	0.00121481	BB	0.00121481	8353	8354	1	Built-up	0.000576343
8357	1	Built-up	0.000576343	BB	0.000576343	8356	8357	1	Built-up	0.000616218
8361	1	Built-up	0.0009	BB	0.0009	8360	8361	1	Built-up	0.0018
8364	1	Built-up	0.0072	BB	0.0072	8363	8364	1	Built-up	0.0009
8366	1	Built-up	0.00122886	BB	0.00122886	8365	8366	1	Built-up	0.0009
8368	1	Built-up	0.000616213	BB	0.000616213	8367	8368	1	Built-up	0.00999953
8369	1	Built-up	0.00342567	BB	0.00342567	8368	8369	1	Built-up	0.000616208
8371	1	Built-up	0.00542082	BB	0.00542082	8370	8371	1	Built-up	0.00394816
8372	1	Built-up	0.000616208	BB	0.000616208	8371	8372	1	Built-up	0.000616208
8378	1	Built-up	0.00224516	BB	0.00224516	8377	8378	1	Built-up	0.0018
8389	1	Built-up	0.00122889	BB	0.00122889	8388	8389	1	Built-up	0.000616218
8390	1	Built-up	0.0009	BB	0.0009	8389	8390	1	Built-up	0.000616218
8395	1	Built-up	0.00150436	BB	0.00150436	8394	8395	1	Built-up	0.00104597
8398	1	Built-up	0.00121481	BB	0.00121481	8397	8398	1	Built-up	0.0009
8401	1	Built-up	0.000616213	BB	0.000616213	8400	8401	1	Built-up	0.00211347
8402	1	Built-up	0.000576343	BB	0.000576343	8401	8402	1	Built-up	0.00789802
8405	1	Built-up	0.000576343	BB	0.000576343	8404	8405	1	Built-up	0.000616208
8418	1	Built-up	0.0162	BB	0.0162	8417	8418	1	Built-up	0.00609365
8424	1	Built-up	0.000616218	BB	0.000616218	8423	8424	1	Built-up	0.0027
8426	1	Built-up	0.000616218	BB	0.000616218	8425	8426	1	Built-up	0.000616208
8430	1	Built-up	0.00654798	BB	0.00654798	8429	8430	1	Built-up	0.000576343
8434	1	Built-up	0.000616213	BB	0.000616213	8433	8434	1	Built-up	0.0018
8437	1	Built-up	0.000576343	BB	0.000576343	8436	8437	1	Built-up	0.00121487
8441	1	Built-up	0.000616208	BB	0.000616208	8440	8441	1	Built-up	0.000616218
8448	1	Built-up	0.000616208	BB	0.000616208	8447	8448	1	Built-up	0.000616218
8449	1	Built-up	0.000616208	BB	0.000616208	8448	8449	1	Built-up	0.00121486
8458	1	Built-up	0.000576343	BB	0.000576343	8457	8458	1	Built-up	0.000616208
8461	1	Built-up	0.000616218	BB	0.000616218	8460	8461	1	Built-up	0.00623232
8475	1	Built-up	0.00278377	BB	0.00278377	8474	8475	1	Built-up	0.000616208
8476	1	Built-up	0.0018	BB	0.0018	8475	8476	1	Built-up	0.0018
8477	1	Built-up	0.00125568	BB	0.00125568	8476	8477	1	Built-up	0.00121487
8480	1	Built-up	0.0009	BB	0.0009	8479	8480	1	Built-up	0.051607
8482	1	Built-up	0.00121487	BB	0.00121487	8481	8482	1	Built-up	0.0009
8488	1	Built-up	0.00318717	BB	0.00318717	8487	8488	1	Built-up	0.000576343
8496	1	Built-up	0.000616218	BB	0.000616218	8495	8496	1	Built-up	0.0018
8506	1	Built-up	0.00122886	BB	0.00122886	8505	8506	1	Built-up	0.000616218
8507	1	Built-up	0.0209154	BB	0.0209154	8506	8507	1	Built-up	0.000616218
8508	1	Built-up	0.00291243	BB	0.00291243	8507	8508	1	Built-up	0.000616218
8510	1	Built-up	0.000576343	BB	0.000576343	8509	8510	1	Built-up	0.00318706
8511	1	Built-up	0.0009	BB	0.0009	8510	8511	1	Built-up	0.000616208
8515	1	Built-up	0.0747945	BB	0.0747945	8514	8515	1	Built-up	0.000616208
8516	1	Built-up	0.000616208	BB	0.000616208	8515	8516	1	Built-up	0.000616208
8519	1	Built-up	0.000616208	BB	0.000616208	8518	8519	1	Built-up	0.00589258
8528	1	Built-up	0.000616208	BB	0.000616208	8527	8528	1	Built-up	0.00121487
8529	1	Built-up	0.000576343	BB	0.000576343	8528	8529	1	Built-up	0.000616218
8532	1	Built-up	0.00527694	BB	0.00527694	8531	8532	1	Built-up	0.0045
8533	1	Built-up	0.0009	BB	0.0009	8532	8533	1	Built-up	0.000576343
8541	1	Built-up	0.000616218	BB	0.000616218	8540	8541	1	Built-up	0.000616208
8545	1	Built-up	0.00104597	BB	0.00104597	8544	8545	1	Built-up	0.000616208
8558	1	Built-up	0.000616208	BB	0.000616208	8557	8558	1	Built-up	0.0018
8561	1	Built-up	0.000616208	BB	0.000616208	8560	8561	1	Built-up	0.000616218
8569	1	Built-up	0.0027	BB	0.0027	8568	8569	1	Built-up	0.000576343
8576	1	Built-up	0.0018	BB	0.0018	8575	8576	1	Built-up	0.000616208
8579	1	Built-up	0.0009	BB	0.0009	8578	8579	1	Built-up	0.000616218
8594	1	Built-up	0.000616213	BB	0.000616213	8593	8594	1	Built-up	0.000616218
8602	1	Built-up	0.000616208	BB	0.000616208	8601	8602	1	Built-up	0.0009
8613	1	Built-up	0.0036	BB	0.0036	8612	8613	1	Built-up	0.000576343
8624	1	Built-up	0.000616218	BB	0.000616218	8623	8624	1	Built-up	0.000616218
8634	1	Built-up	0.0339564	BB	0.0339564	8633	8634	1	Built-up	0.00121487
8638	1	Built-up	0.00197217	BB	0.00197217	8637	8638	1	Built-up	0.0009
8639	1	Built-up	0.0009	BB	0.0009	8638	8639	1	Built-up	0.0027
8661	1	Built-up	0.000616213	BB	0.000616213	8660	8661	1	Built-up	0.000616218
8670	1	Built-up	0.00122884	BB	0.00122884	8669	8670	1	Built-up	0.0009
8690	1	Built-up	0.00122886	BB	0.00122886	8689	8690	1	Built-up	0.000616218
8697	1	Built-up	0.0073612	BB	0.0073612	8696	8697	1	Built-up	0.00356226
8699	1	Built-up	0.000616213	BB	0.000616213	8698	8699	1	Built-up	0.000616208
8717	1	Built-up	0.000576343	BB	0.000576343	8716	8717	1	Built-up	0.00734111
8721	1	Built-up	0.0729179	BB	0.0729179	8720	8721	1	Built-up	0.000616208
8729	1	Built-up	0.000616213	BB	0.000616213	8728	8729	1	Built-up	0.0045
8737	1	Built-up	0.00121481	BB	0.00121481	8736	8737	1	Built-up	0.000576343
8738	1	Built-up	0.0428691	BB	0.0428691	8737	8738	1	Built-up	0.0085159
8759	1	Built-up	0.00180388	BB	0.00180388	8758	8759	1	Built-up	0.000616218
8763	1	Built-up	0.000616213	BB	0.000616213	8762	8763	1	Built-up	0.000616208
8764	1	Built-up	0.00396197	BB	0.00396197	8763	8764	1	Built-up	0.000616208
8769	1	Built-up	0.00134983	BB	0.00134983	8768	8769	1	Built-up	0.0009
8773	1	Built-up	0.00121486	BB	0.00121486	8772	8773	1	Built-up	0.0009
8784	1	Built-up	0.000616218	BB	0.000616218	8783	8784	1	Built-up	0.00211219
8787	1	Built-up	0.00122886	BB	0.00122886	8786	8787	1	Built-up	0.000576343
8790	1	Built-up	0.00251499	BB	0.00251499	8789	8790	1	Built-up	0.0136903
8791	1	Built-up	0.00213217	BB	0.00213217	8790	8791	1	Built-up	0.000616218
8795	1	Built-up	0.000616218	BB	0.000616218	8794	8795	1	Built-up	0.000616208
8799	1	Built-up	0.00122886	BB	0.00122886	8798	8799	1	Built-up	0.000616208
8800	1	Built-up	0.000616218	BB	0.000616218	8799	8800	1	Built-up	0.00121487
8806	1	Built-up	0.00122884	BB	0.00122884	8805	8806	1	Built-up	0.00185773
8807	1	Built-up	0.000616208	BB	0.000616208	8806	8807	1	Built-up	0.0009
8809	1	Built-up	0.00342567	BB	0.00342567	8808	8809	1	Built-up	0.000576343
8812	1	Built-up	0.0009	BB	0.0009	8811	8812	1	Built-up	0.0009
8814	1	Built-up	0.00188166	BB	0.00188166	8813	8814	1	Built-up	0.000616218
8827	1	Built-up	0.000616218	BB	0.000616218	8826	8827	1	Built-up	0.0009
8829	1	Built-up	0.0431762	BB	0.0431762	8828	8829	1	Built-up	0.000616218
8839	1	Built-up	0.0009	BB	0.0009	8838	8839	1	Built-up	0.00121487
8847	1	Built-up	0.000616208	BB	0.000616208	8846	8847	1	Built-up	0.0018
8850	1	Built-up	0.000576343	BB	0.000576343	8849	8850	1	Built-up	0.00115269
8855	1	Built-up	0.00612164	BB	0.00612164	8854	8855	1	Built-up	0.0027
8858	1	Built-up	0.00277229	BB	0.00277229	8857	8858	1	Built-up	0.0036
8861	1	Built-up	0.000616218	BB	0.000616218	8860	8861	1	Built-up	0.00383402
8872	1	Built-up	0.00239062	BB	0.00239062	8871	8872	1	Built-up	0.000576343
8874	1	Built-up	0.00296317	BB	0.00296317	8873	8874	1	Built-up	0.000616208
8884	1	Built-up	0.0027	BB	0.0027	8883	8884	1	Built-up	0.000616218
8896	1	Built-up	0.000616213	BB	0.000616213	8895	8896	1	Built-up	0.000616218
8897	1	Built-up	0.000616213	BB	0.000616213	8896	8897	1	Built-up	0.00121487
8904	1	Built-up	0.0018	BB	0.0018	8903	8904	1	Built-up	0.000616208
8907	1	Built-up	0.000616208	BB	0.000616208	8906	8907	1	Built-up	0.000576343
8912	1	Built-up	0.000616208	BB	0.000616208	8911	8912	1	Built-up	0.00139364
8913	1	Built-up	0.000616208	BB	0.000616208	8912	8913	1	Built-up	0.0009
8932	1	Built-up	0.000616218	BB	0.000616218	8931	8932	1	Built-up	0.0145219
8934	1	Built-up	0.000616213	BB	0.000616213	8933	8934	1	Built-up	0.000616218
8942	1	Built-up	0.000616208	BB	0.000616208	8941	8942	1	Built-up	0.000576343
8945	1	Built-up	0.000616208	BB	0.000616208	8944	8945	1	Built-up	0.00129576
8958	1	Built-up	0.000616218	BB	0.000616218	8957	8958	1	Built-up	0.00121481
8968	1	Built-up	0.000616208	BB	0.000616208	8967	8968	1	Built-up	0.000616208
8969	1	Built-up	0.0203139	BB	0.0203139	8968	8969	1	Built-up	0.0009
8986	1	Built-up	0.226695	BB	0.226695	8985	8986	1	Built-up	0.0036
8994	1	Built-up	0.000616218	BB	0.000616218	8993	8994	1	Built-up	0.000616218
8995	1	Built-up	0.000616218	BB	0.000616218	8994	8995	1	Built-up	0.000616218
8997	1	Built-up	0.000616213	BB	0.000616213	8996	8997	1	Built-up	0.175399
9007	1	Built-up	0.0156407	BB	0.0156407	9006	9007	1	Built-up	0.0018
9008	1	Built-up	0.0018	BB	0.0018	9007	9008	1	Built-up	0.000616218
9013	1	Built-up	0.00180385	BB	0.00180385	9012	9013	1	Built-up	0.00122886
9025	1	Built-up	0.00471072	BB	0.00471072	9024	9025	1	Built-up	0.000616218
9029	1	Built-up	0.0628573	BB	0.0628573	9028	9029	1	Built-up	0.0009
9030	1	Built-up	0.00211215	BB	0.00211215	9029	9030	1	Built-up	0.0102254
9035	1	Built-up	0.000616208	BB	0.000616208	9034	9035	1	Built-up	0.0153024
9036	1	Built-up	0.000616208	BB	0.000616208	9035	9036	1	Built-up	0.0009
9039	1	Built-up	0.00600079	BB	0.00600079	9038	9039	1	Built-up	0.000616208
9046	1	Built-up	0.0018	BB	0.0018	9045	9046	1	Built-up	0.000616218
9048	1	Built-up	0.000616218	BB	0.000616218	9047	9048	1	Built-up	0.00197227
9054	1	Built-up	0.000576343	BB	0.000576343	9053	9054	1	Built-up	0.000616208
9055	1	Built-up	0.000616218	BB	0.000616218	9054	9055	1	Built-up	0.0009
9056	1	Built-up	0.155089	BB	0.155089	9055	9056	1	Built-up	0.000616208
9057	1	Built-up	0.000616213	BB	0.000616213	9056	9057	1	Built-up	0.00121487
9058	1	Built-up	0.00256846	BB	0.00256846	9057	9058	1	Built-up	0.000616208
9059	1	Built-up	0.00276166	BB	0.00276166	9058	9059	1	Built-up	0.0160797
9061	1	Built-up	0.00121486	BB	0.00121486	9060	9061	1	Built-up	0.00393037
9064	1	Built-up	0.00277878	BB	0.00277878	9063	9064	1	Built-up	0.00506643
9067	1	Built-up	0.000616208	BB	0.000616208	9066	9067	1	Built-up	0.000576343
9068	1	Built-up	0.0009	BB	0.0009	9067	9068	1	Built-up	0.000616218
9071	1	Built-up	0.0009	BB	0.0009	9070	9071	1	Built-up	0.000616218
9074	1	Built-up	0.000616208	BB	0.000616208	9073	9074	1	Built-up	0.00454393
9091	1	Built-up	0.000616218	BB	0.000616218	9090	9091	1	Built-up	0.000616213
9096	1	Built-up	0.000616218	BB	0.000616218	9095	9096	1	Built-up	0.0018
9097	1	Built-up	0.00122885	BB	0.00122885	9096	9097	1	Built-up	0.0009
9101	1	Built-up	0.000576343	BB	0.000576343	9100	9101	1	Built-up	0.000576343
9105	1	Built-up	0.00226262	BB	0.00226262	9104	9105	1	Built-up	0.0009
9114	1	Built-up	0.00251079	BB	0.00251079	9113	9114	1	Built-up	0.00121487
9133	1	Built-up	0.00180388	BB	0.00180388	9132	9133	1	Built-up	0.0024182
9134	1	Built-up	0.000616213	BB	0.000616213	9133	9134	1	Built-up	0.000576343
9141	1	Built-up	0.00121487	BB	0.00121487	9140	9141	1	Built-up	0.000576343
9142	1	Built-up	0.000616208	BB	0.000616208	9141	9142	1	Built-up	0.000616218
9168	1	Built-up	0.00147634	BB	0.00147634	9167	9168	1	Built-up	0.00271366
9172	1	Built-up	0.0009	BB	0.0009	9171	9172	1	Built-up	0.000616208
9173	1	Built-up	0.000576343	BB	0.000576343	9172	9173	1	Built-up	0.000616208
9174	1	Built-up	0.000576343	BB	0.000576343	9173	9174	1	Built-up	0.000576343
9176	1	Built-up	0.00122884	BB	0.00122884	9175	9176	1	Built-up	0.00401602
9179	1	Built-up	0.000616208	BB	0.000616208	9178	9179	1	Built-up	0.0009
9181	1	Built-up	0.000616208	BB	0.000616208	9180	9181	1	Built-up	0.000576343
9182	1	Built-up	0.00739692	BB	0.00739692	9181	9182	1	Built-up	0.000576343
9204	1	Built-up	0.000576343	BB	0.000576343	9203	9204	1	Built-up	0.000616218
9205	1	Built-up	0.000616218	BB	0.000616218	9204	9205	1	Built-up	0.0018
9206	1	Built-up	0.000616218	BB	0.000616218	9205	9206	1	Built-up	0.000616208
9207	1	Built-up	0.000616218	BB	0.000616218	9206	9207	1	Built-up	0.00330847
9210	1	Built-up	0.000616213	BB	0.000616213	9209	9210	1	Built-up	0.0018
9216	1	Built-up	0.00185773	BB	0.00185773	9215	9216	1	Built-up	0.0190961
9218	1	Built-up	0.00813913	BB	0.00813913	9217	9218	1	Built-up	0.0081
9227	1	Built-up	0.000616218	BB	0.000616218	9226	9227	1	Built-up	0.000616218
9234	1	Built-up	0.00203399	BB	0.00203399	9233	9234	1	Built-up	0.0118446
9244	1	Built-up	0.0027	BB	0.0027	9243	9244	1	Built-up	0.0009
9251	1	Built-up	0.000616213	BB	0.000616213	9250	9251	1	Built-up	0.000616218
9261	1	Built-up	0.000616208	BB	0.000616208	9260	9261	1	Built-up	0.000616218
9274	1	Built-up	0.0009	BB	0.0009	9273	9274	1	Built-up	0.00121486
9277	1	Built-up	0.0009	BB	0.0009	9276	9277	1	Built-up	0.000616208
9283	1	Built-up	0.000576343	BB	0.000576343	9282	9283	1	Built-up	0.00516528
9301	1	Built-up	0.0009	BB	0.0009	9300	9301	1	Built-up	0.000616218
9305	1	Built-up	0.000616218	BB	0.000616218	9304	9305	1	Built-up	0.00125568
9306	1	Built-up	0.00121487	BB	0.00121487	9305	9306	1	Built-up	0.000616208
9314	1	Built-up	0.0009	BB	0.0009	9313	9314	1	Built-up	0.0009
9315	1	Built-up	0.0009	BB	0.0009	9314	9315	1	Built-up	0.000576343
9318	1	Built-up	0.000576343	BB	0.000576343	9317	9318	1	Built-up	0.0018
9323	1	Built-up	0.00197221	BB	0.00197221	9322	9323	1	Built-up	0.000616218
9325	1	Built-up	0.000616213	BB	0.000616213	9324	9325	1	Built-up	0.00409441
9336	1	Built-up	0.000616208	BB	0.000616208	9335	9336	1	Built-up	0.00224516
9337	1	Built-up	0.000576343	BB	0.000576343	9336	9337	1	Built-up	0.0009
9344	1	Built-up	0.00129577	BB	0.00129577	9343	9344	1	Built-up	0.441271
9347	1	Built-up	0.0045	BB	0.0045	9346	9347	1	Built-up	0.0027
9366	1	Built-up	0.000616208	BB	0.000616208	9365	9366	1	Built-up	0.000616218
9367	1	Built-up	0.0009	BB	0.0009	9366	9367	1	Built-up	0.000616218
9371	1	Built-up	0.000616208	BB	0.000616208	9370	9371	1	Built-up	0.00231636
9374	1	Built-up	0.000616218	BB	0.000616218	9373	9374	1	Built-up	0.00173169
9390	1	Built-up	0.0063	BB	0.0063	9389	9390	1	Built-up	0.000616218
9397	1	Built-up	0.0027	BB	0.0027	9396	9397	1	Built-up	0.0009
9419	1	Built-up	0.000616218	BB	0.000616218	9418	9419	1	Built-up	0.000616208
9421	1	Built-up	0.000616218	BB	0.000616218	9420	9421	1	Built-up	0.00121487
9422	1	Built-up	0.000616218	BB	0.000616218	9421	9422	1	Built-up	0.000616208
9423	1	Built-up	0.00122886	BB	0.00122886	9422	9423	1	Built-up	0.000616208
9424	1	Built-up	0.000616218	BB	0.000616218	9423	9424	1	Built-up	0.00122884
9427	1	Built-up	0.000576343	BB	0.000576343	9426	9427	1	Built-up	0.0009
9429	1	Built-up	0.00587491	BB	0.00587491	9428	9429	1	Built-up	0.0009
9439	1	Built-up	0.0009	BB	0.0009	9438	9439	1	Built-up	0.00714175
9441	1	Built-up	0.0106504	BB	0.0106504	9440	9441	1	Built-up	0.000576343
9458	1	Built-up	0.0009	BB	0.0009	9457	9458	1	Built-up	0.00579095
9465	1	Built-up	0.00150439	BB	0.00150439	9464	9465	1	Built-up	0.0018
9479	1	Built-up	0.00236643	BB	0.00236643	9478	9479	1	Built-up	0.0036
9493	1	Built-up	0.00271847	BB	0.00271847	9492	9493	1	Built-up	0.00197227
9494	1	Built-up	0.000616208	BB	0.000616208	9493	9494	1	Built-up	0.00256852
9495	1	Built-up	0.000616208	BB	0.000616208	9494	9495	1	Built-up	0.000616213
9498	1	Built-up	0.0009	BB	0.0009	9497	9498	1	Built-up	0.0018
9499	1	Built-up	0.00419062	BB	0.00419062	9498	9499	1	Built-up	0.000616208
9503	1	Built-up	0.000616218	BB	0.000616218	9502	9503	1	Built-up	0.00434531
9507	1	Built-up	0.000616218	BB	0.000616218	9506	9507	1	Built-up	0.000616203
9508	1	Built-up	0.0036	BB	0.0036	9507	9508	1	Built-up	0.00752248
9513	1	Built-up	0.0063	BB	0.0063	9512	9513	1	Built-up	0.000616203
9518	1	Built-up	0.0027	BB	0.0027	9517	9518	1	Built-up	0.000616203
9519	1	Built-up	0.0129617	BB	0.0129617	9518	9519	1	Built-up	0.0054
9521	1	Built-up	0.00971022	BB	0.00971022	9520	9521	1	Built-up	0.000576343
9535	1	Built-up	0.000576343	BB	0.000576343	9534	9535	1	Built-up	0.000616213
9544	1	Built-up	0.000616208	BB	0.000616208	9543	9544	1	Built-up	0.00104595
9545	1	Built-up	0.00121487	BB	0.00121487	9544	9545	1	Built-up	0.000616203
9548	1	Built-up	0.000616208	BB	0.000616208	9547	9548	1	Built-up	0.00585587
9549	1	Built-up	0.000616208	BB	0.000616208	9548	9549	1	Built-up	0.0154288
9552	1	Built-up	0.00476309	BB	0.00476309	9551	9552	1	Built-up	0.000616203
9576	1	Built-up	0.0222744	BB	0.0222744	9575	9576	1	Built-up	0.000616213
9578	1	Built-up	0.000576343	BB	0.000576343	9577	9578	1	Built-up	0.000616213
9579	1	Built-up	0.00122886	BB	0.00122886	9578	9579	1	Built-up	0.000576343
9583	1	Built-up	0.0009	BB	0.0009	9582	9583	1	Built-up	0.000616208
9587	1	Built-up	0.000616208	BB	0.000616208	9586	9587	1	Built-up	0.0018
9590	1	Built-up	0.000616208	BB	0.000616208	9589	9590	1	Built-up	0.00121487
9592	1	Built-up	0.000576343	BB	0.000576343	9591	9592	1	Built-up	0.0009
9597	1	Built-up	0.0153372	BB	0.0153372	9596	9597	1	Built-up	0.000616203
9633	1	Built-up	0.00618695	BB	0.00618695	9632	9633	1	Built-up	0.000616203
9636	1	Built-up	0.000616208	BB	0.000616208	9635	9636	1	Built-up	0.000616203
9637	1	Built-up	0.000616208	BB	0.000616208	9636	9637	1	Built-up	0.00188171
9645	1	Built-up	0.0009	BB	0.0009	9644	9645	1	Built-up	0.000616203
9669	1	Built-up	0.000616218	BB	0.000616218	9668	9669	1	Built-up	0.00125574
9681	1	Built-up	0.000616208	BB	0.000616208	9680	9681	1	Built-up	0.0128581
9690	1	Built-up	0.0027	BB	0.0027	9689	9690	1	Built-up	0.00309045
9711	1	Built-up	0.000616218	BB	0.000616218	9710	9711	1	Built-up	0.000616213
9712	1	Built-up	0.000616218	BB	0.000616218	9711	9712	1	Built-up	0.000616213
9718	1	Built-up	0.00801192	BB	0.00801192	9717	9718	1	Built-up	0.000616203
9722	1	Built-up	0.000576343	BB	0.000576343	9721	9722	1	Built-up	0.000616203
9724	1	Built-up	0.000616208	BB	0.000616208	9723	9724	1	Built-up	0.0018
9725	1	Built-up	0.000616208	BB	0.000616208	9724	9725	1	Built-up	0.0009
9735	1	Built-up	0.000616208	BB	0.000616208	9734	9735	1	Built-up	0.00414048
9737	1	Built-up	0.00122884	BB	0.00122884	9736	9737	1	Built-up	0.0009
9739	1	Built-up	0.00121487	BB	0.00121487	9738	9739	1	Built-up	0.0009
9752	1	Built-up	0.0009	BB	0.0009	9751	9752	1	Built-up	0.0072
9762	1	Built-up	0.000616218	BB	0.000616218	9761	9762	1	Built-up	0.0027
9763	1	Built-up	0.000616213	BB	0.000616213	9762	9763	1	Built-up	0.00188171
9793	1	Built-up	0.0027	BB	0.0027	9792	9793	1	Built-up	0.000616213
9808	1	Built-up	0.000576343	BB	0.000576343	9807	9808	1	Built-up	0.000616203
9813	1	Built-up	0.000616218	BB	0.000616218	9812	9813	1	Built-up	0.00122885
9817	1	Built-up	0.0009	BB	0.0009	9816	9817	1	Built-up	0.000616203
9818	1	Built-up	0.000616213	BB	0.000616213	9817	9818	1	Built-up	0.00122885
9819	1	Built-up	0.0119023	BB	0.0119023	9818	9819	1	Built-up	0.0009
9831	1	Built-up	0.0018	BB	0.0018	9830	9831	1	Built-up	0.000616213
9847	1	Built-up	0.00430856	BB	0.00430856	9846	9847	1	Built-up	0.000616213
9848	1	Built-up	0.000616218	BB	0.000616218	9847	9848	1	Built-up	0.0236084
9850	1	Built-up	0.00211347	BB	0.00211347	9849	9850	1	Built-up	0.000616213
9856	1	Built-up	0.000576343	BB	0.000576343	9855	9856	1	Built-up	0.0018
9868	1	Built-up	0.00372469	BB	0.00372469	9867	9868	1	Built-up	0.017505
9874	1	Built-up	0.000576343	BB	0.000576343	9873	9874	1	Built-up	0.000616203
9877	1	Built-up	0.000616218	BB	0.000616218	9876	9877	1	Built-up	0.0009
9892	1	Built-up	0.000576343	BB	0.000576343	9891	9892	1	Built-up	0.00122887
9899	1	Built-up	0.00129574	BB	0.00129574	9898	9899	1	Built-up	0.00413242
9902	1	Built-up	0.0009	BB	0.0009	9901	9902	1	Built-up	0.0018
9904	1	Built-up	0.000616208	BB	0.000616208	9903	9904	1	Built-up	0.00287924
9905	1	Built-up	0.00211215	BB	0.00211215	9904	9905	1	Built-up	0.0074185
9914	1	Built-up	0.00122886	BB	0.00122886	9913	9914	1	Built-up	0.00669573
9917	1	Built-up	0.00975665	BB	0.00975665	9916	9917	1	Built-up	0.0009
9923	1	Built-up	0.0036	BB	0.0036	9922	9923	1	Built-up	0.018645
9943	1	Built-up	0.0436981	BB	0.0436981	9942	9943	1	Built-up	0.000616213
9950	1	Built-up	0.000616208	BB	0.000616208	9949	9950	1	Built-up	0.0009
9960	1	Built-up	0.00336803	BB	0.00336803	9959	9960	1	Built-up	0.000576343
9961	1	Built-up	0.000616218	BB	0.000616218	9960	9961	1	Built-up	0.0526298
9967	1	Built-up	0.000576343	BB	0.000576343	9966	9967	1	Built-up	0.0103998
9975	1	Built-up	0.0009	BB	0.0009	9974	9975	1	Built-up	0.000616213
10008	1	Built-up	0.0009	BB	0.0009	10007	10008	1	Built-up	0.000616203
10036	1	Built-up	0.000616208	BB	0.000616208	10035	10036	1	Built-up	0.00560356
10045	1	Built-up	0.0009	BB	0.0009	10044	10045	1	Built-up	0.0018
10046	1	Built-up	0.0009	BB	0.0009	10045	10046	1	Built-up	0.0547369
10047	1	Built-up	0.00343571	BB	0.00343571	10046	10047	1	Built-up	0.0009
10057	1	Built-up	0.000616218	BB	0.000616218	10056	10057	1	Built-up	0.0018
10065	1	Built-up	0.00121481	BB	0.00121481	10064	10065	1	Built-up	0.00239062
10088	1	Built-up	0.000576343	BB	0.000576343	10087	10088	1	Built-up	0.0009
10094	1	Built-up	0.0018	BB	0.0018	10093	10094	1	Built-up	0.00122886
10100	1	Built-up	0.0009	BB	0.0009	10099	10100	1	Built-up	0.0009
10101	1	Built-up	0.0045	BB	0.0045	10100	10101	1	Built-up	0.000616203
10106	1	Built-up	0.0009	BB	0.0009	10105	10106	1	Built-up	0.00790657
10108	1	Built-up	0.00236643	BB	0.00236643	10107	10108	1	Built-up	0.0018
10133	1	Built-up	0.0009	BB	0.0009	10132	10133	1	Built-up	0.000616213
10135	1	Built-up	0.0064082	BB	0.0064082	10134	10135	1	Built-up	0.0047237
10142	1	Built-up	0.0009	BB	0.0009	10141	10142	1	Built-up	0.0009
10151	1	Built-up	0.000616218	BB	0.000616218	10150	10151	1	Built-up	0.0268242
10152	1	Built-up	0.00122886	BB	0.00122886	10151	10152	1	Built-up	0.000576343
10153	1	Built-up	0.000576343	BB	0.000576343	10152	10153	1	Built-up	0.0009
10155	1	Built-up	0.000576343	BB	0.000576343	10154	10155	1	Built-up	0.000616203
10156	1	Built-up	0.0027	BB	0.0027	10155	10156	1	Built-up	0.000616203
10157	1	Built-up	0.000616218	BB	0.000616218	10156	10157	1	Built-up	0.0009
10166	1	Built-up	0.000616218	BB	0.000616218	10165	10166	1	Built-up	0.000616213
10169	1	Built-up	0.000616218	BB	0.000616218	10168	10169	1	Built-up	0.0036
10181	1	Built-up	0.000576343	BB	0.000576343	10180	10181	1	Built-up	0.000576343
10182	1	Built-up	0.0009	BB	0.0009	10181	10182	1	Built-up	0.000576343
10190	1	Built-up	0.000616208	BB	0.000616208	10189	10190	1	Built-up	0.000616213
10191	1	Built-up	0.0009	BB	0.0009	10190	10191	1	Built-up	0.0027
10192	1	Built-up	0.00362813	BB	0.00362813	10191	10192	1	Built-up	0.000576343
10198	1	Built-up	0.000616208	BB	0.000616208	10197	10198	1	Built-up	0.0009
10199	1	Built-up	0.00139364	BB	0.00139364	10198	10199	1	Built-up	0.000616203
10202	1	Built-up	0.0009	BB	0.0009	10201	10202	1	Built-up	0.000616203
10203	1	Built-up	0.0027	BB	0.0027	10202	10203	1	Built-up	0.00241824
10217	1	Built-up	0.0009	BB	0.0009	10216	10217	1	Built-up	0.0063
10233	1	Built-up	0.00121487	BB	0.00121487	10232	10233	1	Built-up	0.000576343
10249	1	Built-up	0.00213222	BB	0.00213222	10248	10249	1	Built-up	0.00531705
10252	1	Built-up	0.117348	BB	0.117348	10251	10252	1	Built-up	0.0009
10257	1	Built-up	0.00963195	BB	0.00963195	10256	10257	1	Built-up	0.0009
10277	1	Built-up	0.00121481	BB	0.00121481	10276	10277	1	Built-up	0.0009
10280	1	Built-up	0.00208508	BB	0.00208508	10279	10280	1	Built-up	0.000576343
10281	1	Built-up	0.0107142	BB	0.0107142	10280	10281	1	Built-up	0.000616213
10285	1	Built-up	0.00121487	BB	0.00121487	10284	10285	1	Built-up	0.000576343
10286	1	Built-up	0.00122886	BB	0.00122886	10285	10286	1	Built-up	0.0009
10289	1	Built-up	0.000616208	BB	0.000616208	10288	10289	1	Built-up	0.000576343
10290	1	Built-up	0.00197217	BB	0.00197217	10289	10290	1	Built-up	0.0009
10291	1	Built-up	0.000576343	BB	0.000576343	10290	10291	1	Built-up	0.0031993
10334	1	Built-up	0.00122885	BB	0.00122885	10333	10334	1	Built-up	0.00122887
10339	1	Built-up	0.000616208	BB	0.000616208	10338	10339	1	Built-up	0.0047892
10342	1	Built-up	0.000616208	BB	0.000616208	10341	10342	1	Built-up	0.0009
10343	1	Built-up	0.0009	BB	0.0009	10342	10343	1	Built-up	0.000616203
10347	1	Built-up	0.000616208	BB	0.000616208	10346	10347	1	Built-up	0.0182708
10378	1	Built-up	0.00816846	BB	0.00816846	10377	10378	1	Built-up	0.000616203
10383	1	Built-up	0.000616218	BB	0.000616218	10382	10383	1	Built-up	0.00121487
10384	1	Built-up	0.000616218	BB	0.000616218	10383	10384	1	Built-up	0.00479113
10389	1	Built-up	0.000616208	BB	0.000616208	10388	10389	1	Built-up	0.0027
10395	1	Built-up	0.00401911	BB	0.00401911	10394	10395	1	Built-up	0.0009
10416	1	Built-up	0.00211215	BB	0.00211215	10415	10416	1	Built-up	0.00426407
10418	1	Built-up	0.00125568	BB	0.00125568	10417	10418	1	Built-up	0.0009
10422	1	Built-up	0.0027	BB	0.0027	10421	10422	1	Built-up	0.00121487
10423	1	Built-up	0.000616213	BB	0.000616213	10422	10423	1	Built-up	0.000616203
10432	1	Built-up	0.000616213	BB	0.000616213	10431	10432	1	Built-up	0.0009
10433	1	Built-up	0.0009	BB	0.0009	10432	10433	1	Built-up	0.0009
10437	1	Built-up	0.00394264	BB	0.00394264	10436	10437	1	Built-up	0.0018
10453	1	Built-up	0.0027	BB	0.0027	10452	10453	1	Built-up	0.000616213
10464	1	Built-up	0.000616213	BB	0.000616213	10463	10464	1	Built-up	0.000616203
10466	1	Built-up	0.016296	BB	0.016296	10465	10466	1	Built-up	0.000616203
10467	1	Built-up	0.000616213	BB	0.000616213	10466	10467	1	Built-up	0.000616203
10480	1	Built-up	0.0009	BB	0.0009	10479	10480	1	Built-up	0.000616213
10496	1	Built-up	0.00957937	BB	0.00957937	10495	10496	1	Built-up	0.0145581
10497	1	Built-up	0.00213221	BB	0.00213221	10496	10497	1	Built-up	0.000616213
10510	1	Built-up	0.00104595	BB	0.00104595	10509	10510	1	Built-up	0.00129573
10523	1	Built-up	0.0121758	BB	0.0121758	10522	10523	1	Built-up	0.0009
10548	1	Built-up	0.00318944	BB	0.00318944	10547	10548	1	Built-up	0.000616213
10552	1	Built-up	0.0113353	BB	0.0113353	10551	10552	1	Built-up	0.000616213
10561	1	Built-up	0.0009	BB	0.0009	10560	10561	1	Built-up	0.000576343
10595	1	Built-up	0.0259751	BB	0.0259751	10594	10595	1	Built-up	0.000616213
10596	1	Built-up	0.000616213	BB	0.000616213	10595	10596	1	Built-up	0.000616213
10597	1	Built-up	0.00104595	BB	0.00104595	10596	10597	1	Built-up	0.0027
10599	1	Built-up	0.000616213	BB	0.000616213	10598	10599	1	Built-up	0.0238517
10604	1	Built-up	0.00669129	BB	0.00669129	10603	10604	1	Built-up	0.000576343
10607	1	Built-up	0.000576343	BB	0.000576343	10606	10607	1	Built-up	0.000616203
10610	1	Built-up	0.000616203	BB	0.000616203	10609	10610	1	Built-up	0.00329414
10612	1	Built-up	0.0832773	BB	0.0832773	10611	10612	1	Built-up	0.0009
10616	1	Built-up	0.000616203	BB	0.000616203	10615	10616	1	Built-up	0.0018
10645	1	Built-up	0.000616213	BB	0.000616213	10644	10645	1	Built-up	0.0009
10648	1	Built-up	0.00439343	BB	0.00439343	10647	10648	1	Built-up	0.000576343
10650	1	Built-up	0.000616213	BB	0.000616213	10649	10650	1	Built-up	0.00878359
10651	1	Built-up	0.0009	BB	0.0009	10650	10651	1	Built-up	0.00251076
10652	1	Built-up	0.0009	BB	0.0009	10651	10652	1	Built-up	0.00208507
10656	1	Built-up	0.00335893	BB	0.00335893	10655	10656	1	Built-up	0.0104426
10657	1	Built-up	0.000616213	BB	0.000616213	10656	10657	1	Built-up	0.0009
10660	1	Built-up	0.000616213	BB	0.000616213	10659	10660	1	Built-up	0.000616203
10676	1	Built-up	0.000616203	BB	0.000616203	10675	10676	1	Built-up	0.000616213
10679	1	Built-up	0.0009	BB	0.0009	10678	10679	1	Built-up	0.00513473
10680	1	Built-up	0.00446847	BB	0.00446847	10679	10680	1	Built-up	0.00122887
10689	1	Built-up	0.0018	BB	0.0018	10688	10689	1	Built-up	0.00121487
10692	1	Built-up	0.00215568	BB	0.00215568	10691	10692	1	Built-up	0.00150439
10694	1	Built-up	0.00173169	BB	0.00173169	10693	10694	1	Built-up	0.000616203
10700	1	Built-up	0.0028682	BB	0.0028682	10699	10700	1	Built-up	0.000576343
10714	1	Built-up	0.00104595	BB	0.00104595	10713	10714	1	Built-up	0.000576343
10716	1	Built-up	0.00241824	BB	0.00241824	10715	10716	1	Built-up	0.000616213
10725	1	Built-up	0.000616203	BB	0.000616203	10724	10725	1	Built-up	0.000616203
10726	1	Built-up	0.00226182	BB	0.00226182	10725	10726	1	Built-up	0.000576343
10727	1	Built-up	0.00122885	BB	0.00122885	10726	10727	1	Built-up	0.0045
10730	1	Built-up	0.000616203	BB	0.000616203	10729	10730	1	Built-up	0.0009
10732	1	Built-up	0.00468521	BB	0.00468521	10731	10732	1	Built-up	0.000616203
10751	1	Built-up	0.000576343	BB	0.000576343	10750	10751	1	Built-up	0.0009
10756	1	Built-up	0.000576343	BB	0.000576343	10755	10756	1	Built-up	0.000616213
10759	1	Built-up	0.0027	BB	0.0027	10758	10759	1	Built-up	0.0009
10761	1	Built-up	0.000616213	BB	0.000616213	10760	10761	1	Built-up	0.00399089
10766	1	Built-up	0.00104595	BB	0.00104595	10765	10766	1	Built-up	0.000576343
10774	1	Built-up	0.000616213	BB	0.000616213	10773	10774	1	Built-up	0.00122885
10775	1	Built-up	0.00122887	BB	0.00122887	10774	10775	1	Built-up	0.000616203
10777	1	Built-up	0.000616213	BB	0.000616213	10776	10777	1	Built-up	0.000616203
10786	1	Built-up	0.00122885	BB	0.00122885	10785	10786	1	Built-up	0.540823
10796	1	Built-up	0.00122885	BB	0.00122885	10795	10796	1	Built-up	0.0009
10806	1	Built-up	0.0027	BB	0.0027	10805	10806	1	Built-up	0.0018
10818	1	Built-up	0.0564545	BB	0.0564545	10817	10818	1	Built-up	0.00121487
10820	1	Built-up	0.0009	BB	0.0009	10819	10820	1	Built-up	0.000616208
10822	1	Built-up	0.00122887	BB	0.00122887	10821	10822	1	Built-up	0.0018
10867	1	Built-up	0.0105272	BB	0.0105272	10866	10867	1	Built-up	0.0242002
10870	1	Built-up	0.00197853	BB	0.00197853	10869	10870	1	Built-up	0.000576343
10875	1	Built-up	0.00211344	BB	0.00211344	10874	10875	1	Built-up	0.256677
10879	1	Built-up	0.000616213	BB	0.000616213	10878	10879	1	Built-up	0.000616203
10882	1	Built-up	0.0018	BB	0.0018	10881	10882	1	Built-up	0.00335888
10888	1	Built-up	0.000616213	BB	0.000616213	10887	10888	1	Built-up	0.00121487
10889	1	Built-up	0.000616213	BB	0.000616213	10888	10889	1	Built-up	0.000616203
10914	1	Built-up	0.00564658	BB	0.00564658	10913	10914	1	Built-up	0.0018
10924	1	Built-up	0.000616213	BB	0.000616213	10923	10924	1	Built-up	0.000576343
10927	1	Built-up	0.000616213	BB	0.000616213	10926	10927	1	Built-up	0.00139363
10941	1	Built-up	0.000616213	BB	0.000616213	10940	10941	1	Built-up	0.0009
10948	1	Built-up	0.000616203	BB	0.000616203	10947	10948	1	Built-up	0.0009
10970	1	Built-up	0.00767941	BB	0.00767941	10969	10970	1	Built-up	0.00122887
10971	1	Built-up	0.000616213	BB	0.000616213	10970	10971	1	Built-up	0.000616213
10976	1	Built-up	0.0018	BB	0.0018	10975	10976	1	Built-up	0.00241824
10983	1	Built-up	0.000576343	BB	0.000576343	10982	10983	1	Built-up	0.0009
10987	1	Built-up	0.000616213	BB	0.000616213	10986	10987	1	Built-up	0.000576343
10988	1	Built-up	0.00121487	BB	0.00121487	10987	10988	1	Built-up	0.00121487
10990	1	Built-up	0.000616208	BB	0.000616208	10989	10990	1	Built-up	0.00121487
11002	1	Built-up	0.000576343	BB	0.000576343	11001	11002	1	Built-up	0.00208501
11010	1	Built-up	0.000616203	BB	0.000616203	11009	11010	1	Built-up	0.0009
11028	1	Built-up	0.0009	BB	0.0009	11027	11028	1	Built-up	0.00104595
11033	1	Built-up	0.0018	BB	0.0018	11032	11033	1	Built-up	0.0018
11041	1	Built-up	0.000616213	BB	0.000616213	11040	11041	1	Built-up	0.000576343
11042	1	Built-up	0.00879568	BB	0.00879568	11041	11042	1	Built-up	0.000616203
11043	1	Built-up	0.000616213	BB	0.000616213	11042	11043	1	Built-up	0.00122885
11045	1	Built-up	0.000616213	BB	0.000616213	11044	11045	1	Built-up	0.0018
11054	1	Built-up	0.000616208	BB	0.000616208	11053	11054	1	Built-up	0.00360352
11076	1	Built-up	0.0228573	BB	0.0228573	11075	11076	1	Built-up	0.00329063
11083	1	Built-up	0.0135637	BB	0.0135637	11082	11083	1	Built-up	0.000616213
11095	1	Built-up	0.00287929	BB	0.00287929	11094	11095	1	Built-up	0.0205458
11096	1	Built-up	0.0063	BB	0.0063	11095	11096	1	Built-up	0.00510221
11098	1	Built-up	0.000616213	BB	0.000616213	11097	11098	1	Built-up	0.00522444
11102	1	Built-up	0.0131514	BB	0.0131514	11101	11102	1	Built-up	0.0018
11108	1	Built-up	0.000616208	BB	0.000616208	11107	11108	1	Built-up	0.000616203
11111	1	Built-up	0.00277878	BB	0.00277878	11110	11111	1	Built-up	0.00125568
11113	1	Built-up	0.000616203	BB	0.000616203	11112	11113	1	Built-up	0.000616203
11114	1	Built-up	0.00121487	BB	0.00121487	11113	11114	1	Built-up	0.000616203
11137	1	Built-up	0.0009	BB	0.0009	11136	11137	1	Built-up	0.000616213
11147	1	Built-up	0.0009	BB	0.0009	11146	11147	1	Built-up	0.000616213
11150	1	Built-up	0.0165468	BB	0.0165468	11149	11150	1	Built-up	0.000616213
11151	1	Built-up	0.000616213	BB	0.000616213	11150	11151	1	Built-up	0.000616213
11152	1	Built-up	0.000616213	BB	0.000616213	11151	11152	1	Built-up	0.0009
11153	1	Built-up	0.0027	BB	0.0027	11152	11153	1	Built-up	0.000576343
11154	1	Built-up	0.000616213	BB	0.000616213	11153	11154	1	Built-up	0.00180394
11156	1	Built-up	0.000616208	BB	0.000616208	11155	11156	1	Built-up	0.000616213
11164	1	Built-up	0.00125568	BB	0.00125568	11163	11164	1	Built-up	0.00771281
11167	1	Built-up	0.00121487	BB	0.00121487	11166	11167	1	Built-up	0.000616203
11168	1	Built-up	0.000616203	BB	0.000616203	11167	11168	1	Built-up	0.000616203
11169	1	Built-up	0.000616203	BB	0.000616203	11168	11169	1	Built-up	0.00392472
11170	1	Built-up	0.000616203	BB	0.000616203	11169	11170	1	Built-up	0.000576343
11171	1	Built-up	0.000616203	BB	0.000616203	11170	11171	1	Built-up	0.197464
11183	1	Built-up	0.0018	BB	0.0018	11182	11183	1	Built-up	0.032451
11187	1	Built-up	0.00509062	BB	0.00509062	11186	11187	1	Built-up	0.00122887
11196	1	Built-up	0.0027986	BB	0.0027986	11195	11196	1	Built-up	0.000616213
11203	1	Built-up	0.0036	BB	0.0036	11202	11203	1	Built-up	0.00122889
11204	1	Built-up	0.0027	BB	0.0027	11203	11204	1	Built-up	0.000616213
11207	1	Built-up	0.0009	BB	0.0009	11206	11207	1	Built-up	0.00122884
11209	1	Built-up	0.006716	BB	0.006716	11208	11209	1	Built-up	0.000576343
11218	1	Built-up	0.000576343	BB	0.000576343	11217	11218	1	Built-up	0.00121487
11220	1	Built-up	0.00271357	BB	0.00271357	11219	11220	1	Built-up	0.000616203
11224	1	Built-up	0.000616203	BB	0.000616203	11223	11224	1	Built-up	0.000576343
11243	1	Built-up	0.000576343	BB	0.000576343	11242	11243	1	Built-up	0.0018
11265	1	Built-up	0.0018	BB	0.0018	11264	11265	1	Built-up	0.0009
11267	1	Built-up	0.00725309	BB	0.00725309	11266	11267	1	Built-up	0.000616213
11268	1	Built-up	0.000616213	BB	0.000616213	11267	11268	1	Built-up	0.0009
11275	1	Built-up	0.0170815	BB	0.0170815	11274	11275	1	Built-up	0.000616208
11277	1	Built-up	0.00180386	BB	0.00180386	11276	11277	1	Built-up	0.0009
11281	1	Built-up	0.00418185	BB	0.00418185	11280	11281	1	Built-up	0.0128532
11283	1	Built-up	0.0009	BB	0.0009	11282	11283	1	Built-up	0.00129573
11285	1	Built-up	0.0009	BB	0.0009	11284	11285	1	Built-up	0.0009
11287	1	Built-up	0.000616203	BB	0.000616203	11286	11287	1	Built-up	0.0262538
11315	1	Built-up	0.000616213	BB	0.000616213	11314	11315	1	Built-up	0.000616213
11322	1	Built-up	0.00122886	BB	0.00122886	11321	11322	1	Built-up	0.000616213
11326	1	Built-up	0.0009	BB	0.0009	11325	11326	1	Built-up	0.00358423
11341	1	Built-up	0.000616213	BB	0.000616213	11340	11341	1	Built-up	0.0131941
11345	1	Built-up	0.0073582	BB	0.0073582	11344	11345	1	Built-up	0.000576343
11353	1	Built-up	0.000616213	BB	0.000616213	11352	11353	1	Built-up	0.00185773
11355	1	Built-up	0.000616213	BB	0.000616213	11354	11355	1	Built-up	0.00498944
11364	1	Built-up	0.00121486	BB	0.00121486	11363	11364	1	Built-up	0.0032664
11369	1	Built-up	0.000616208	BB	0.000616208	11368	11369	1	Built-up	0.0323547
11374	1	Built-up	0.000616203	BB	0.000616203	11373	11374	1	Built-up	0.00122889
11380	1	Built-up	0.00678334	BB	0.00678334	11379	11380	1	Built-up	0.0009
11381	1	Built-up	0.00329933	BB	0.00329933	11380	11381	1	Built-up	0.000616203
11382	1	Built-up	0.000616203	BB	0.000616203	11381	11382	1	Built-up	0.000616203
11386	1	Built-up	0.0009	BB	0.0009	11385	11386	1	Built-up	0.0036
11392	1	Built-up	0.0677962	BB	0.0677962	11391	11392	1	Built-up	0.00301105
11408	1	Built-up	0.00213224	BB	0.00213224	11407	11408	1	Built-up	0.000616213
11409	1	Built-up	0.00122887	BB	0.00122887	11408	11409	1	Built-up	0.00173167
11413	1	Built-up	0.0009	BB	0.0009	11412	11413	1	Built-up	0.0009
11429	1	Built-up	0.0027616	BB	0.0027616	11428	11429	1	Built-up	0.0009
11431	1	Built-up	0.000576343	BB	0.000576343	11430	11431	1	Built-up	0.000616197
11436	1	Built-up	0.0018	BB	0.0018	11435	11436	1	Built-up	0.0009
11439	1	Built-up	0.000576343	BB	0.000576343	11438	11439	1	Built-up	0.000576343
11445	1	Built-up	0.0102257	BB	0.0102257	11444	11445	1	Built-up	0.00278157
11482	1	Built-up	0.00277888	BB	0.00277888	11481	11482	1	Built-up	0.0054
11483	1	Built-up	0.0009	BB	0.0009	11482	11483	1	Built-up	0.000616213
11485	1	Built-up	0.00211212	BB	0.00211212	11484	11485	1	Built-up	0.00139369
11520	1	Built-up	0.000616208	BB	0.000616208	11519	11520	1	Built-up	0.000576343
11530	1	Built-up	0.000616203	BB	0.000616203	11529	11530	1	Built-up	0.00430856
11534	1	Built-up	0.000616203	BB	0.000616203	11533	11534	1	Built-up	0.0283268
11540	1	Built-up	0.0045	BB	0.0045	11539	11540	1	Built-up	0.000576343
11558	1	Built-up	0.0009	BB	0.0009	11557	11558	1	Built-up	0.000616208
11560	1	Built-up	0.000616213	BB	0.000616213	11559	11560	1	Built-up	0.000616203
11563	1	Built-up	0.0009	BB	0.0009	11562	11563	1	Built-up	0.0009
11571	1	Built-up	0.00242786	BB	0.00242786	11570	11571	1	Built-up	0.000616203
11583	1	Built-up	0.000616203	BB	0.000616203	11582	11583	1	Built-up	0.0009
11614	1	Built-up	0.000616213	BB	0.000616213	11613	11614	1	Built-up	0.000616208
11615	1	Built-up	0.0131853	BB	0.0131853	11614	11615	1	Built-up	0.000616208
11621	1	Built-up	0.000576343	BB	0.000576343	11620	11621	1	Built-up	0.000616203
11625	1	Built-up	0.000616213	BB	0.000616213	11624	11625	1	Built-up	0.000616203
11628	1	Built-up	0.0018	BB	0.0018	11627	11628	1	Built-up	0.0009
11631	1	Built-up	0.00121487	BB	0.00121487	11630	11631	1	Built-up	0.00439512
11633	1	Built-up	0.0279535	BB	0.0279535	11632	11633	1	Built-up	0.0009
11634	1	Built-up	0.000616213	BB	0.000616213	11633	11634	1	Built-up	0.0009
11638	1	Built-up	0.000616208	BB	0.000616208	11637	11638	1	Built-up	0.00278157
11640	1	Built-up	0.000616208	BB	0.000616208	11639	11640	1	Built-up	0.0027
11662	1	Built-up	0.0212167	BB	0.0212167	11661	11662	1	Built-up	0.003116
11683	1	Built-up	0.0109284	BB	0.0109284	11682	11683	1	Built-up	0.00121487
11685	1	Built-up	0.00057635	BB	0.00057635	11684	11685	1	Built-up	0.000616213
11688	1	Built-up	0.000616197	BB	0.000616197	11687	11688	1	Built-up	0.000576343
11689	1	Built-up	0.00121486	BB	0.00121486	11688	11689	1	Built-up	0.000616208
11692	1	Built-up	0.00121486	BB	0.00121486	11691	11692	1	Built-up	0.00104595
11695	1	Built-up	0.0009	BB	0.0009	11694	11695	1	Built-up	0.0027
11697	1	Built-up	0.00419321	BB	0.00419321	11696	11697	1	Built-up	0.000576343
11698	1	Built-up	0.000616203	BB	0.000616203	11697	11698	1	Built-up	0.000576343
11719	1	Built-up	0.000616213	BB	0.000616213	11718	11719	1	Built-up	0.0009
11723	1	Built-up	0.00122887	BB	0.00122887	11722	11723	1	Built-up	0.0009
11727	1	Built-up	0.0176949	BB	0.0176949	11726	11727	1	Built-up	0.000576343
11728	1	Built-up	0.000576343	BB	0.000576343	11727	11728	1	Built-up	0.000616213
11730	1	Built-up	0.0319852	BB	0.0319852	11729	11730	1	Built-up	0.063087
11742	1	Built-up	0.00122887	BB	0.00122887	11741	11742	1	Built-up	0.000616213
11747	1	Built-up	0.000616208	BB	0.000616208	11746	11747	1	Built-up	0.000576343
11756	1	Built-up	0.000616203	BB	0.000616203	11755	11756	1	Built-up	0.0111237
11757	1	Built-up	0.00208507	BB	0.00208507	11756	11757	1	Built-up	0.0009
11759	1	Built-up	0.000616203	BB	0.000616203	11758	11759	1	Built-up	0.0009
11775	1	Built-up	0.0027	BB	0.0027	11774	11775	1	Built-up	0.175258
11782	1	Built-up	0.0018	BB	0.0018	11781	11782	1	Built-up	0.000616213
11783	1	Built-up	0.0081178	BB	0.0081178	11782	11783	1	Built-up	0.000616213
11790	1	Built-up	0.00548656	BB	0.00548656	11789	11790	1	Built-up	0.0018
11798	1	Built-up	0.00122886	BB	0.00122886	11797	11798	1	Built-up	0.000616213
11802	1	Built-up	0.0018	BB	0.0018	11801	11802	1	Built-up	0.0018
11804	1	Built-up	0.00410293	BB	0.00410293	11803	11804	1	Built-up	0.000576343
11805	1	Built-up	0.0018	BB	0.0018	11804	11805	1	Built-up	0.000616197
11812	1	Built-up	0.0009	BB	0.0009	11811	11812	1	Built-up	0.000616208
11821	1	Built-up	0.00277878	BB	0.00277878	11820	11821	1	Built-up	0.00125568
11834	1	Built-up	0.00185773	BB	0.00185773	11833	11834	1	Built-up	0.000576343
11846	1	Built-up	0.000576343	BB	0.000576343	11845	11846	1	Built-up	0.000616213
11854	1	Built-up	0.00241824	BB	0.00241824	11853	11854	1	Built-up	0.00121487
11855	1	Built-up	0.00684821	BB	0.00684821	11854	11855	1	Built-up	0.0009
11861	1	Built-up	0.000576343	BB	0.000576343	11860	11861	1	Built-up	0.000616208
11864	1	Built-up	0.00560312	BB	0.00560312	11863	11864	1	Built-up	0.000576343
11866	1	Built-up	0.0047637	BB	0.0047637	11865	11866	1	Built-up	0.000616203
11872	1	Built-up	0.0169551	BB	0.0169551	11871	11872	1	Built-up	0.00499438
11875	1	Built-up	0.0009	BB	0.0009	11874	11875	1	Built-up	0.00125568
11877	1	Built-up	0.000576343	BB	0.000576343	11876	11877	1	Built-up	0.00329414
11896	1	Built-up	0.0009	BB	0.0009	11895	11896	1	Built-up	0.000576343
11903	1	Built-up	0.00122887	BB	0.00122887	11902	11903	1	Built-up	0.00241824
11907	1	Built-up	0.00311603	BB	0.00311603	11906	11907	1	Built-up	0.0018577
11912	1	Built-up	0.0153031	BB	0.0153031	11911	11912	1	Built-up	0.000576343
11913	1	Built-up	0.000616203	BB	0.000616203	11912	11913	1	Built-up	0.000616213
11915	1	Built-up	0.0036	BB	0.0036	11914	11915	1	Built-up	0.000616208
11917	1	Built-up	0.000616203	BB	0.000616203	11916	11917	1	Built-up	0.00211344
11920	1	Built-up	0.000616203	BB	0.000616203	11919	11920	1	Built-up	0.0009
11926	1	Built-up	0.00226182	BB	0.00226182	11925	11926	1	Built-up	0.0009
11940	1	Built-up	0.000576343	BB	0.000576343	11939	11940	1	Built-up	0.000616213
11947	1	Built-up	0.00378704	BB	0.00378704	11946	11947	1	Built-up	0.00211344
11954	1	Built-up	0.00185773	BB	0.00185773	11953	11954	1	Built-up	0.000616213
11958	1	Built-up	0.00121482	BB	0.00121482	11957	11958	1	Built-up	0.00329414
11961	1	Built-up	0.000576343	BB	0.000576343	11960	11961	1	Built-up	0.00287927
11962	1	Built-up	0.00057635	BB	0.00057635	11961	11962	1	Built-up	0.00122887
11963	1	Built-up	0.000616208	BB	0.000616208	11962	11963	1	Built-up	0.00104595
11964	1	Built-up	0.000616208	BB	0.000616208	11963	11964	1	Built-up	0.00121487
11970	1	Built-up	0.000616203	BB	0.000616203	11969	11970	1	Built-up	0.000576343
11981	1	Built-up	0.000616213	BB	0.000616213	11980	11981	1	Built-up	0.0009
12005	1	Built-up	0.000616208	BB	0.000616208	12004	12005	1	Built-up	0.000576343
12006	1	Built-up	0.000616208	BB	0.000616208	12005	12006	1	Built-up	0.0018
12010	1	Built-up	0.000616203	BB	0.000616203	12009	12010	1	Built-up	0.000616213
12014	1	Built-up	0.00122885	BB	0.00122885	12013	12014	1	Built-up	0.000576343
12033	1	Built-up	0.00303827	BB	0.00303827	12032	12033	1	Built-up	0.0018
12035	1	Built-up	0.00414741	BB	0.00414741	12034	12035	1	Built-up	0.0009
12037	1	Built-up	0.000616213	BB	0.000616213	12036	12037	1	Built-up	0.0009
12056	1	Built-up	0.000616213	BB	0.000616213	12055	12056	1	Built-up	0.00614531
12058	1	Built-up	0.000576343	BB	0.000576343	12057	12058	1	Built-up	0.00122889
12059	1	Built-up	0.00125569	BB	0.00125569	12058	12059	1	Built-up	0.0018
12073	1	Built-up	0.00122885	BB	0.00122885	12072	12073	1	Built-up	0.000616213
12076	1	Built-up	0.0152883	BB	0.0152883	12075	12076	1	Built-up	0.000576343
12083	1	Built-up	0.00122885	BB	0.00122885	12082	12083	1	Built-up	0.0009
12091	1	Built-up	0.00321813	BB	0.00321813	12090	12091	1	Built-up	0.000576343
12092	1	Built-up	0.00122889	BB	0.00122889	12091	12092	1	Built-up	0.000616203
12093	1	Built-up	0.000616213	BB	0.000616213	12092	12093	1	Built-up	0.00662366
12101	1	Built-up	0.00276151	BB	0.00276151	12100	12101	1	Built-up	0.0009
12110	1	Built-up	0.0288742	BB	0.0288742	12109	12110	1	Built-up	0.0018
12113	1	Built-up	0.000616208	BB	0.000616208	12112	12113	1	Built-up	0.0009
12131	1	Built-up	0.0018	BB	0.0018	12130	12131	1	Built-up	0.000616213
12132	1	Built-up	0.0027	BB	0.0027	12131	12132	1	Built-up	0.000576343
12135	1	Built-up	0.0009	BB	0.0009	12134	12135	1	Built-up	0.01639
12140	1	Built-up	0.000576343	BB	0.000576343	12139	12140	1	Built-up	0.000616213
12144	1	Built-up	0.000616213	BB	0.000616213	12143	12144	1	Built-up	0.0018
12157	1	Built-up	0.000616213	BB	0.000616213	12156	12157	1	Built-up	0.0009
12163	1	Built-up	0.000616213	BB	0.000616213	12162	12163	1	Built-up	0.0009
12170	1	Built-up	0.000616208	BB	0.000616208	12169	12170	1	Built-up	0.000576343
12186	1	Built-up	0.0009	BB	0.0009	12185	12186	1	Built-up	0.000616213
12190	1	Built-up	0.0146949	BB	0.0146949	12189	12190	1	Built-up	0.00122887
12195	1	Built-up	0.0009	BB	0.0009	12194	12195	1	Built-up	0.00104597
12197	1	Built-up	0.0018	BB	0.0018	12196	12197	1	Built-up	0.0009
12205	1	Built-up	0.000616213	BB	0.000616213	12204	12205	1	Built-up	0.000616203
12217	1	Built-up	0.00719648	BB	0.00719648	12216	12217	1	Built-up	0.000576343
12226	1	Built-up	0.00958044	BB	0.00958044	12225	12226	1	Built-up	0.000616213
12228	1	Built-up	0.00121486	BB	0.00121486	12227	12228	1	Built-up	0.000616213
12252	1	Built-up	0.00726341	BB	0.00726341	12251	12252	1	Built-up	0.0009
12253	1	Built-up	0.0009	BB	0.0009	12252	12253	1	Built-up	0.00129573
12272	1	Built-up	0.000616213	BB	0.000616213	12271	12272	1	Built-up	0.0009
12279	1	Built-up	0.00122887	BB	0.00122887	12278	12279	1	Built-up	0.000616213
12284	1	Built-up	0.0009	BB	0.0009	12283	12284	1	Built-up	0.000576343
12285	1	Built-up	0.0125991	BB	0.0125991	12284	12285	1	Built-up	0.0018
12292	1	Built-up	0.00239062	BB	0.00239062	12291	12292	1	Built-up	0.00121487
12295	1	Built-up	0.0142141	BB	0.0142141	12294	12295	1	Built-up	0.0009
12299	1	Built-up	0.000576343	BB	0.000576343	12298	12299	1	Built-up	0.00560753
12300	1	Built-up	0.0009	BB	0.0009	12299	12300	1	Built-up	0.00458171
12304	1	Built-up	0.0485506	BB	0.0485506	12303	12304	1	Built-up	0.0009
12310	1	Built-up	0.00480938	BB	0.00480938	12309	12310	1	Built-up	0.00125568
12323	1	Built-up	0.0111875	BB	0.0111875	12322	12323	1	Built-up	0.00241859
12333	1	Built-up	0.00122887	BB	0.00122887	12332	12333	1	Built-up	0.0009
12350	1	Built-up	0.00376502	BB	0.00376502	12349	12350	1	Built-up	0.000616213
12361	1	Built-up	0.0018	BB	0.0018	12360	12361	1	Built-up	0.00185771
12379	1	Built-up	0.00122887	BB	0.00122887	12378	12379	1	Built-up	0.000616203
12381	1	Built-up	0.0018	BB	0.0018	12380	12381	1	Built-up	0.0184502
12411	1	Built-up	0.0018	BB	0.0018	12410	12411	1	Built-up	0.0009
12425	1	Built-up	0.0145547	BB	0.0145547	12424	12425	1	Built-up	0.00121487
12450	1	Built-up	0.000616213	BB	0.000616213	12449	12450	1	Built-up	0.0009
12465	1	Built-up	0.0009	BB	0.0009	12464	12465	1	Built-up	0.018484
12468	1	Built-up	0.00509062	BB	0.00509062	12467	12468	1	Built-up	0.000616213
12469	1	Built-up	0.000616203	BB	0.000616203	12468	12469	1	Built-up	0.000576343
12472	1	Built-up	0.00208507	BB	0.00208507	12471	12472	1	Built-up	0.0045
12475	1	Built-up	0.000616203	BB	0.000616203	12474	12475	1	Built-up	0.0027
12479	1	Built-up	0.0009	BB	0.0009	12478	12479	1	Built-up	0.000616213
12483	1	Built-up	0.0009	BB	0.0009	12482	12483	1	Built-up	0.00180388
12499	1	Built-up	0.000576343	BB	0.000576343	12498	12499	1	Built-up	0.00122885
12510	1	Built-up	0.0018	BB	0.0018	12509	12510	1	Built-up	0.000576343
12513	1	Built-up	0.000576343	BB	0.000576343	12512	12513	1	Built-up	0.00343307
12527	1	Built-up	0.000616213	BB	0.000616213	12526	12527	1	Built-up	0.000616213
12532	1	Built-up	0.000616213	BB	0.000616213	12531	12532	1	Built-up	0.000616213
12533	1	Built-up	0.000616208	BB	0.000616208	12532	12533	1	Built-up	0.00122889
12535	1	Built-up	0.0018	BB	0.0018	12534	12535	1	Built-up	0.000616197
12540	1	Built-up	0.0009	BB	0.0009	12539	12540	1	Built-up	0.000616208
12543	1	Built-up	0.00122885	BB	0.00122885	12542	12543	1	Built-up	0.00122885
12546	1	Built-up	0.000616203	BB	0.000616203	12545	12546	1	Built-up	0.00338758
12548	1	Built-up	0.000616203	BB	0.000616203	12547	12548	1	Built-up	0.0018
12551	1	Built-up	0.00104595	BB	0.00104595	12550	12551	1	Built-up	0.0027
12575	1	Built-up	0.0273922	BB	0.0273922	12574	12575	1	Built-up	0.000616213
12577	1	Built-up	0.000616213	BB	0.000616213	12576	12577	1	Built-up	0.000616213
12578	1	Built-up	0.00121487	BB	0.00121487	12577	12578	1	Built-up	0.000616213
12589	1	Built-up	0.000616213	BB	0.000616213	12588	12589	1	Built-up	0.0009
12591	1	Built-up	0.00121486	BB	0.00121486	12590	12591	1	Built-up	0.000616203
12592	1	Built-up	0.00122886	BB	0.00122886	12591	12592	1	Built-up	0.00271847
12605	1	Built-up	0.000616203	BB	0.000616203	12604	12605	1	Built-up	0.0009
12609	1	Built-up	0.0241218	BB	0.0241218	12608	12609	1	Built-up	0.00408944
12611	1	Built-up	0.00121487	BB	0.00121487	12610	12611	1	Built-up	0.0009
12612	1	Built-up	0.000616203	BB	0.000616203	12611	12612	1	Built-up	0.00989852
12634	1	Built-up	0.00524531	BB	0.00524531	12633	12634	1	Built-up	0.000616213
12652	1	Built-up	0.000616213	BB	0.000616213	12651	12652	1	Built-up	0.000576343
12660	1	Built-up	0.0009	BB	0.0009	12659	12660	1	Built-up	0.00129573
12674	1	Built-up	0.00122885	BB	0.00122885	12673	12674	1	Built-up	0.000576343
12676	1	Built-up	0.0009	BB	0.0009	12675	12676	1	Built-up	0.00287315
12682	1	Built-up	0.00396202	BB	0.00396202	12681	12682	1	Built-up	0.00122887
12686	1	Built-up	0.000576343	BB	0.000576343	12685	12686	1	Built-up	0.00241824
12692	1	Built-up	0.0018	BB	0.0018	12691	12692	1	Built-up	0.000616208
12696	1	Built-up	0.0018	BB	0.0018	12695	12696	1	Built-up	0.00122885
12710	1	Built-up	0.0009	BB	0.0009	12709	12710	1	Built-up	0.00211212
12713	1	Built-up	0.000616213	BB	0.000616213	12712	12713	1	Built-up	0.00251494
12715	1	Built-up	0.00213216	BB	0.00213216	12714	12715	1	Built-up	0.000576343
12740	1	Built-up	0.000616203	BB	0.000616203	12739	12740	1	Built-up	0.0037963
12744	1	Built-up	0.00122885	BB	0.00122885	12743	12744	1	Built-up	0.00122887
12753	1	Built-up	0.0018	BB	0.0018	12752	12753	1	Built-up	0.00634845
12767	1	Built-up	0.000576343	BB	0.000576343	12766	12767	1	Built-up	0.0009
12784	1	Built-up	0.000616203	BB	0.000616203	12783	12784	1	Built-up	0.00121487
12786	1	Built-up	0.000616203	BB	0.000616203	12785	12786	1	Built-up	0.000616213
12792	1	Built-up	0.000616203	BB	0.000616203	12791	12792	1	Built-up	0.00478918
12793	1	Built-up	0.00122885	BB	0.00122885	12792	12793	1	Built-up	0.10854
12794	1	Built-up	0.00765965	BB	0.00765965	12793	12794	1	Built-up	0.000616203
12796	1	Built-up	0.000576343	BB	0.000576343	12795	12796	1	Built-up	0.0009
12827	1	Built-up	0.0009	BB	0.0009	12826	12827	1	Built-up	0.000576343
12831	1	Built-up	0.000616208	BB	0.000616208	12830	12831	1	Built-up	0.00121482
12832	1	Built-up	0.000576343	BB	0.000576343	12831	12832	1	Built-up	0.000616213
12835	1	Built-up	0.000616203	BB	0.000616203	12834	12835	1	Built-up	0.000576343
12837	1	Built-up	0.00180386	BB	0.00180386	12836	12837	1	Built-up	0.000616208
12838	1	Built-up	0.000616203	BB	0.000616203	12837	12838	1	Built-up	0.00121486
12839	1	Built-up	0.000616203	BB	0.000616203	12838	12839	1	Built-up	0.0027
12843	1	Built-up	0.0036	BB	0.0036	12842	12843	1	Built-up	0.000616203
12846	1	Built-up	0.0018	BB	0.0018	12845	12846	1	Built-up	0.000616203
12860	1	Built-up	0.000576343	BB	0.000576343	12859	12860	1	Built-up	0.00344531
12869	1	Built-up	0.015743	BB	0.015743	12868	12869	1	Built-up	0.00180386
12871	1	Built-up	0.000616213	BB	0.000616213	12870	12871	1	Built-up	0.000616213
12872	1	Built-up	0.00134975	BB	0.00134975	12871	12872	1	Built-up	0.0018
12876	1	Built-up	0.000576343	BB	0.000576343	12875	12876	1	Built-up	0.00121487
12880	1	Built-up	0.00669485	BB	0.00669485	12879	12880	1	Built-up	0.000576343
12882	1	Built-up	0.00129576	BB	0.00129576	12881	12882	1	Built-up	0.0108806
12883	1	Built-up	0.226244	BB	0.226244	12882	12883	1	Built-up	0.00121486
12894	1	Built-up	0.000616203	BB	0.000616203	12893	12894	1	Built-up	0.000576343
12926	1	Built-up	0.000616213	BB	0.000616213	12925	12926	1	Built-up	0.000616213
12930	1	Built-up	0.0009	BB	0.0009	12929	12930	1	Built-up	0.0084842
12935	1	Built-up	0.0018	BB	0.0018	12934	12935	1	Built-up	0.000616197
12937	1	Built-up	0.0018	BB	0.0018	12936	12937	1	Built-up	0.000616208
12939	1	Built-up	0.0020851	BB	0.0020851	12938	12939	1	Built-up	0.000576343
12943	1	Built-up	0.000616203	BB	0.000616203	12942	12943	1	Built-up	0.0009
12946	1	Built-up	0.000616203	BB	0.000616203	12945	12946	1	Built-up	0.000616208
12949	1	Built-up	0.0638842	BB	0.0638842	12948	12949	1	Built-up	0.000576343
12970	1	Built-up	0.0009	BB	0.0009	12969	12970	1	Built-up	0.0165773
12973	1	Built-up	0.00208501	BB	0.00208501	12972	12973	1	Built-up	0.000576343
12987	1	Built-up	0.148417	BB	0.148417	12986	12987	1	Built-up	0.00121487
12995	1	Built-up	0.000616203	BB	0.000616203	12994	12995	1	Built-up	0.000616213
12996	1	Built-up	0.000576343	BB	0.000576343	12995	12996	1	Built-up	0.00121487
12999	1	Built-up	0.0009	BB	0.0009	12998	12999	1	Built-up	0.000616208
13005	1	Built-up	0.00538066	BB	0.00538066	13004	13005	1	Built-up	0.0027
13006	1	Built-up	0.00121487	BB	0.00121487	13005	13006	1	Built-up	0.00121487
13015	1	Built-up	0.0036	BB	0.0036	13014	13015	1	Built-up	0.0009
13019	1	Built-up	0.00408944	BB	0.00408944	13018	13019	1	Built-up	0.000616203
13022	1	Built-up	0.0054	BB	0.0054	13021	13022	1	Built-up	0.000616203
13028	1	Built-up	0.0009	BB	0.0009	13027	13028	1	Built-up	0.00104595
13051	1	Built-up	0.000616203	BB	0.000616203	13050	13051	1	Built-up	0.000616213
13052	1	Built-up	0.000616203	BB	0.000616203	13051	13052	1	Built-up	0.000616197
13054	1	Built-up	0.000616203	BB	0.000616203	13053	13054	1	Built-up	0.0166119
13055	1	Built-up	0.00213221	BB	0.00213221	13054	13055	1	Built-up	0.000616208
13060	1	Built-up	0.0018	BB	0.0018	13059	13060	1	Built-up	0.0009
13062	1	Built-up	0.0009	BB	0.0009	13061	13062	1	Built-up	0.0018
13067	1	Built-up	0.0157455	BB	0.0157455	13066	13067	1	Built-up	0.0027
13069	1	Built-up	0.000576343	BB	0.000576343	13068	13069	1	Built-up	0.00121487
13071	1	Built-up	0.000616213	BB	0.000616213	13070	13071	1	Built-up	0.000576343
13088	1	Built-up	0.0009	BB	0.0009	13087	13088	1	Built-up	0.00995304
13090	1	Built-up	0.000616213	BB	0.000616213	13089	13090	1	Built-up	0.000576343
13106	1	Built-up	0.000616203	BB	0.000616203	13105	13106	1	Built-up	0.000616213
13111	1	Built-up	0.000616203	BB	0.000616203	13110	13111	1	Built-up	0.000616213
13113	1	Built-up	0.00754001	BB	0.00754001	13112	13113	1	Built-up	0.0009
13123	1	Built-up	0.00946811	BB	0.00946811	13122	13123	1	Built-up	0.00188168
13141	1	Built-up	0.000616213	BB	0.000616213	13140	13141	1	Built-up	0.000576343
13147	1	Built-up	0.0009	BB	0.0009	13146	13147	1	Built-up	0.000576343
13149	1	Built-up	0.000616197	BB	0.000616197	13148	13149	1	Built-up	0.0009
13153	1	Built-up	0.0009	BB	0.0009	13152	13153	1	Built-up	0.0009
13167	1	Built-up	0.000616203	BB	0.000616203	13166	13167	1	Built-up	0.000616213
13168	1	Built-up	0.00125568	BB	0.00125568	13167	13168	1	Built-up	0.000616213
13171	1	Built-up	0.00250772	BB	0.00250772	13170	13171	1	Built-up	0.0020851
13174	1	Built-up	0.000616203	BB	0.000616203	13173	13174	1	Built-up	0.00125568
13175	1	Built-up	0.0009	BB	0.0009	13174	13175	1	Built-up	0.00121487
13176	1	Built-up	0.0126754	BB	0.0126754	13175	13176	1	Built-up	0.000616203
13183	1	Built-up	0.0009	BB	0.0009	13182	13183	1	Built-up	0.0009
13225	1	Built-up	0.000616203	BB	0.000616203	13224	13225	1	Built-up	0.000616213
13226	1	Built-up	0.00122885	BB	0.00122885	13225	13226	1	Built-up	0.000616213
13227	1	Built-up	0.0531189	BB	0.0531189	13226	13227	1	Built-up	0.0009
13228	1	Built-up	0.00122885	BB	0.00122885	13227	13228	1	Built-up	0.00197215
13229	1	Built-up	0.0009	BB	0.0009	13228	13229	1	Built-up	0.000616213
13230	1	Built-up	0.00239062	BB	0.00239062	13229	13230	1	Built-up	0.000616208
13233	1	Built-up	0.000616203	BB	0.000616203	13232	13233	1	Built-up	0.000616208
13234	1	Built-up	0.000616203	BB	0.000616203	13233	13234	1	Built-up	0.000616208
13235	1	Built-up	0.000616203	BB	0.000616203	13234	13235	1	Built-up	0.000616203
13237	1	Built-up	0.000616203	BB	0.000616203	13236	13237	1	Built-up	0.000616203
13238	1	Built-up	0.00139363	BB	0.00139363	13237	13238	1	Built-up	0.0182227
13243	1	Built-up	0.530704	BB	0.530704	13242	13243	1	Built-up	0.0009
13250	1	Built-up	0.0131042	BB	0.0131042	13249	13250	1	Built-up	0.0678958
13252	1	Built-up	0.0009	BB	0.0009	13251	13252	1	Built-up	0.000616203
13266	1	Built-up	0.00122889	BB	0.00122889	13265	13266	1	Built-up	0.000616203
13267	1	Built-up	0.00208501	BB	0.00208501	13266	13267	1	Built-up	0.00241824
13268	1	Built-up	0.00241824	BB	0.00241824	13267	13268	1	Built-up	0.000616203
13275	1	Built-up	0.000576343	BB	0.000576343	13274	13275	1	Built-up	0.0009
13295	1	Built-up	0.0009	BB	0.0009	13294	13295	1	Built-up	0.00583594
13299	1	Built-up	0.000616203	BB	0.000616203	13298	13299	1	Built-up	0.000616213
13300	1	Built-up	0.0892572	BB	0.0892572	13299	13300	1	Built-up	0.0009
13301	1	Built-up	0.000616203	BB	0.000616203	13300	13301	1	Built-up	0.00122887
13302	1	Built-up	0.0018	BB	0.0018	13301	13302	1	Built-up	0.000616197
13307	1	Built-up	0.000616213	BB	0.000616213	13306	13307	1	Built-up	0.00471309
13340	1	Built-up	0.000616208	BB	0.000616208	13339	13340	1	Built-up	0.00104595
13349	1	Built-up	0.0009	BB	0.0009	13348	13349	1	Built-up	0.00344662
13353	1	Built-up	0.00122885	BB	0.00122885	13352	13353	1	Built-up	0.000616208
13356	1	Built-up	0.000616203	BB	0.000616203	13355	13356	1	Built-up	0.000616208
13358	1	Built-up	0.0009	BB	0.0009	13357	13358	1	Built-up	0.000616203
13368	1	Built-up	0.000616213	BB	0.000616213	13367	13368	1	Built-up	0.0009
13373	1	Built-up	0.0009	BB	0.0009	13372	13373	1	Built-up	0.00574821
13408	1	Built-up	0.000616203	BB	0.000616203	13407	13408	1	Built-up	0.0009
13410	1	Built-up	0.000616203	BB	0.000616203	13409	13410	1	Built-up	0.012189
13411	1	Built-up	0.0184099	BB	0.0184099	13410	13411	1	Built-up	0.00432019
13412	1	Built-up	0.000616203	BB	0.000616203	13411	13412	1	Built-up	0.000616208
13413	1	Built-up	0.000616203	BB	0.000616203	13412	13413	1	Built-up	0.000616208
13414	1	Built-up	0.00256847	BB	0.00256847	13413	13414	1	Built-up	0.00121486
13415	1	Built-up	0.00654178	BB	0.00654178	13414	13415	1	Built-up	0.000616203
13416	1	Built-up	0.000616203	BB	0.000616203	13415	13416	1	Built-up	0.0009
13419	1	Built-up	0.0009	BB	0.0009	13418	13419	1	Built-up	0.0009
13421	1	Built-up	0.0018	BB	0.0018	13420	13421	1	Built-up	0.0027
13434	1	Built-up	0.0009	BB	0.0009	13433	13434	1	Built-up	0.0135207
13448	1	Built-up	0.0009	BB	0.0009	13447	13448	1	Built-up	0.000616213
13454	1	Built-up	0.0116812	BB	0.0116812	13453	13454	1	Built-up	0.00859865
13455	1	Built-up	0.000616208	BB	0.000616208	13454	13455	1	Built-up	0.000616213
13456	1	Built-up	0.000616208	BB	0.000616208	13455	13456	1	Built-up	0.00554152
13457	1	Built-up	0.0009	BB	0.0009	13456	13457	1	Built-up	0.000616213
13461	1	Built-up	0.000616203	BB	0.000616203	13460	13461	1	Built-up	0.0009
13462	1	Built-up	0.000616203	BB	0.000616203	13461	13462	1	Built-up	0.0009
13463	1	Built-up	0.00121487	BB	0.00121487	13462	13463	1	Built-up	0.000576343
13470	1	Built-up	0.00336701	BB	0.00336701	13469	13470	1	Built-up	0.000616203
13471	1	Built-up	0.0018	BB	0.0018	13470	13471	1	Built-up	0.002981
13478	1	Built-up	0.0009	BB	0.0009	13477	13478	1	Built-up	0.0157872
13494	1	Built-up	0.000616213	BB	0.000616213	13493	13494	1	Built-up	0.0027
13518	1	Built-up	0.000576343	BB	0.000576343	13517	13518	1	Built-up	0.000576343
13521	1	Built-up	0.000616203	BB	0.000616203	13520	13521	1	Built-up	0.000616203
13527	1	Built-up	0.0018	BB	0.0018	13526	13527	1	Built-up	0.000616203
13536	1	Built-up	0.000616213	BB	0.000616213	13535	13536	1	Built-up	0.0054
13553	1	Built-up	0.0018	BB	0.0018	13552	13553	1	Built-up	0.000616213
13554	1	Built-up	0.0120515	BB	0.0120515	13553	13554	1	Built-up	0.000576343
13561	1	Built-up	0.0009	BB	0.0009	13560	13561	1	Built-up	0.00121486
13562	1	Built-up	0.000616197	BB	0.000616197	13561	13562	1	Built-up	0.0018
13563	1	Built-up	0.0311848	BB	0.0311848	13562	13563	1	Built-up	0.000616208
13564	1	Built-up	0.0127744	BB	0.0127744	13563	13564	1	Built-up	0.00271359
13568	1	Built-up	0.000616203	BB	0.000616203	13567	13568	1	Built-up	0.00185771
13603	1	Built-up	0.0018	BB	0.0018	13602	13603	1	Built-up	0.000616213
13609	1	Built-up	0.000616213	BB	0.000616213	13608	13609	1	Built-up	0.00122887
13610	1	Built-up	0.00409296	BB	0.00409296	13609	13610	1	Built-up	0.000616197
13623	1	Built-up	0.00121487	BB	0.00121487	13622	13623	1	Built-up	0.000576343
13624	1	Built-up	0.000616208	BB	0.000616208	13623	13624	1	Built-up	0.000616203
13626	1	Built-up	0.0072	BB	0.0072	13625	13626	1	Built-up	0.00211344
13654	1	Built-up	0.000576343	BB	0.000576343	13653	13654	1	Built-up	0.00121486
13660	1	Built-up	0.0009	BB	0.0009	13659	13660	1	Built-up	0.000616203
13665	1	Built-up	0.00180394	BB	0.00180394	13664	13665	1	Built-up	0.000616203
13667	1	Built-up	0.00180386	BB	0.00180386	13666	13667	1	Built-up	0.000576343
13681	1	Built-up	0.000616197	BB	0.000616197	13680	13681	1	Built-up	0.000616213
13699	1	Built-up	0.0009	BB	0.0009	13698	13699	1	Built-up	0.00448412
13710	1	Built-up	0.0009	BB	0.0009	13709	13710	1	Built-up	0.0036
13723	1	Built-up	0.00129573	BB	0.00129573	13722	13723	1	Built-up	0.00188171
13732	1	Built-up	0.000616208	BB	0.000616208	13731	13732	1	Built-up	0.00122889
13740	1	Built-up	0.0009	BB	0.0009	13739	13740	1	Built-up	0.00122886
13743	1	Built-up	0.000616203	BB	0.000616203	13742	13743	1	Built-up	0.000616208
13744	1	Built-up	0.000616203	BB	0.000616203	13743	13744	1	Built-up	0.000616208
13745	1	Built-up	0.0018	BB	0.0018	13744	13745	1	Built-up	0.000616203
13746	1	Built-up	0.00122885	BB	0.00122885	13745	13746	1	Built-up	0.00321729
13758	1	Built-up	0.0018	BB	0.0018	13757	13758	1	Built-up	0.00211212
13816	1	Built-up	0.000576343	BB	0.000576343	13815	13816	1	Built-up	0.00344531
13830	1	Built-up	0.000616203	BB	0.000616203	13829	13830	1	Built-up	0.000616208
13833	1	Built-up	0.000616203	BB	0.000616203	13832	13833	1	Built-up	0.00121486
13838	1	Built-up	0.000616203	BB	0.000616203	13837	13838	1	Built-up	0.00213221
13839	1	Built-up	0.0018	BB	0.0018	13838	13839	1	Built-up	0.000576343
13848	1	Built-up	0.000576343	BB	0.000576343	13847	13848	1	Built-up	0.000576343
13850	1	Built-up	0.00278377	BB	0.00278377	13849	13850	1	Built-up	0.000576343
13878	1	Built-up	0.00241817	BB	0.00241817	13877	13878	1	Built-up	0.000616197
13882	1	Built-up	0.0027	BB	0.0027	13881	13882	1	Built-up	0.0009
13886	1	Built-up	0.014433	BB	0.014433	13885	13886	1	Built-up	0.000576343
13892	1	Built-up	0.00121487	BB	0.00121487	13891	13892	1	Built-up	0.0165682
13893	1	Built-up	0.00213221	BB	0.00213221	13892	13893	1	Built-up	0.00134983
13894	1	Built-up	0.000616203	BB	0.000616203	13893	13894	1	Built-up	0.00550283
13901	1	Built-up	0.00121487	BB	0.00121487	13900	13901	1	Built-up	0.000616203
13911	1	Built-up	0.00104595	BB	0.00104595	13910	13911	1	Built-up	0.000616213
13928	1	Built-up	0.00325003	BB	0.00325003	13927	13928	1	Built-up	0.00426753
13932	1	Built-up	0.000576343	BB	0.000576343	13931	13932	1	Built-up	0.000616213
13934	1	Built-up	0.000616203	BB	0.000616203	13933	13934	1	Built-up	0.000616208
13935	1	Built-up	0.000616203	BB	0.000616203	13934	13935	1	Built-up	0.000616208
13936	1	Built-up	0.000616203	BB	0.000616203	13935	13936	1	Built-up	0.000616203
13941	1	Built-up	0.00401605	BB	0.00401605	13940	13941	1	Built-up	0.000616203
13952	1	Built-up	0.0009	BB	0.0009	13951	13952	1	Built-up	0.00325006
13971	1	Built-up	0.0033002	BB	0.0033002	13970	13971	1	Built-up	0.000616213
[truncated: 61,991 more rows]
